# Supplementary material for: Global analysis of A-to-I RNA editing reveals association with common disease variants
Source: PeerJ. 2018 Mar 6;6:e4466. doi: 10.7717/peerj.4466 (PMC5844249; doi:10.7717/peerj.4466)
Supplement: Supplemental Information 2 [file peerj-06-4466-s002.xlsx]

## Sheet: Sheet1
A-to-G(I) RNA editing site
tissue	chr.	pos. (GRCh38)	tested clinical parameter	description of clinical parameter	beta	P	perm. P a	R-sq	n b	gene ID c	gene symbol	type	genomic feature d	product description
BLO	2	37100523	L_LDL_C__perc	Total cholesterol to total lipids ratio in large LDL	-2.1	6.5e-06	0.0478	0.41	139	ENSG00000055332.16	EIF2AK2	protein_coding	3' UTR	eukaryotic translation initiation factor 2-alpha kinase 2
BLO	2	37100523	M_LDL_CE__perc	Cholesterol esters to total lipids ratio in medium LDL	-2.2	5.7e-06	0.0429	0.43	139	ENSG00000055332.16	EIF2AK2	protein_coding	3' UTR	eukaryotic translation initiation factor 2-alpha kinase 2
BLO	2	37100523	M_LDL_C__perc	Total cholesterol to total lipids ratio in medium LDL	-2.2	5.1e-06	0.0373	0.4	139	ENSG00000055332.16	EIF2AK2	protein_coding	3' UTR	eukaryotic translation initiation factor 2-alpha kinase 2
BLO	2	85319334	S_VLDL_CE__perc	Cholesterol esters to total lipids ratio in small VLDL	-4.3	5e-06	0.0366	0.53	103	ENSG00000152291.13	TGOLN2	protein_coding	3' UTR	trans-golgi network protein 2
BLO	2	85319334	S_VLDL_C__perc	Total cholesterol to total lipids ratio in small VLDL	-4.4	2e-06	0.0148	0.52	103	ENSG00000152291.13	TGOLN2	protein_coding	3' UTR	trans-golgi network protein 2
BLO	2	85319334	S_VLDL_TG__perc	Triglycerides to total lipids ratio in small VLDL	4.3	3.6e-06	0.0253	0.53	103	ENSG00000152291.13	TGOLN2	protein_coding	3' UTR	trans-golgi network protein 2
LIV	1	204556653	HDL		2.7	2.7e-06	0.0479	0.43	366	ENSG00000198625.12	MDM4	protein_coding	3' UTR	MDM4, p53 regulator
LIV	8	11843981	LDL_HDL_ratio		-2.3	2.9e-07	0.0076	0.41	519	ENSG00000164733.20	CTSB	protein_coding	3' UTR	cathepsin B
LIV	10	50804961	LDL_HDL_ratio		2	5.7e-07	0.0121	0.52	304	ENSG00000204147.9,ENSG00000148584.14	ASAH2B,A1CF	protein_coding,protein_coding	3' UTR	N-acylsphingosine amidohydrolase (non-lysosomal ceramidase) 2B, APOBEC1 complementation factor
LIV	12	7097577	LDL_HDL_ratio		-1.4	5.9e-07	0.0124	0.43	374	ENSG00000139178.10	C1RL	protein_coding	intron	complement component 1, r subcomponent-like
LIV	12	49353844	SM	Sphingomyelins	2.1	1.4e-06	0.0351	0.44	102	ENSG00000178401.14		protein_coding	very near DNAJC22 (3' UTR)	DnaJ (Hsp40) homolog, subfamily C, member 22
LIV	12	68843961	LA	18:2, linoleic acid	10.9	8.2e-08	0.003	0.42	152	ENSG00000135678.11,ENSG00000135679.21	CPM,MDM2	protein_coding,protein_coding	3' UTR	carboxypeptidase M, MDM2 proto-oncogene, E3 ubiquitin protein ligase
LIV	12	68843961	SFA	Saturated fatty acids	9.6	1.9e-06	0.0386	0.41	152	ENSG00000135678.11,ENSG00000135679.21	CPM,MDM2	protein_coding,protein_coding	3' UTR	carboxypeptidase M, MDM2 proto-oncogene, E3 ubiquitin protein ligase
LIV	15	64142130	LDL_HDL_ratio		-6	4e-09	0.0001	0.41	243	ENSG00000028528.14	SNX1	protein_coding	3' UTR	sorting nexin 1
LIV	19	4526500	HDL		1.9	3.1e-07	0.0058	0.41	485	ENSG00000214456.8	PLIN5	protein_coding	intron	perilipin 5
LIV	19	6683589	HDL		4.7	2.7e-06	0.0477	0.45	200	ENSG00000125730.16	C3	protein_coding	intron, RE	complement component 3
LIV	19	6709204	HDL		8.6	1.8e-06	0.033	0.41	232	ENSG00000125730.16	C3	protein_coding	intron	complement component 3
LIV	19	11449682	XXL_VLDL_PL	Phospholipids to total lipds ratio in chylomicrons and extremely large VLDL	11	7.5e-07	0.0137	0.45	111	ENSG00000130175.9	PRKCSH	protein_coding	intron	protein kinase C substrate 80K-H
LIV	19	11449682	XXL_VLDL_TG	Triglycerides to total lipids ratio in chylomicrons and extremely large VLDL	10.8	1.4e-06	0.0277	0.47	111	ENSG00000130175.9	PRKCSH	protein_coding	intron	protein kinase C substrate 80K-H
LIV	22	30488123	LDL_HDL_ratio		-1.6	2e-06	0.041	0.45	249	ENSG00000181123.8	RP4-539M6.14	antisense
SKM	1	52825763	S_VLDL_FC__perc	Free cholesterol to total lipids ratio in small VLDL	-7.8	6.6e-06	0.0173	0.43	276	ENSG00000162378.12	ZYG11B	protein_coding	3' UTR	zyg-11 family member B, cell cycle regulator
SKM	3	10152570	Hgb	Hemoglobin	2.1	7.6e-06	0.0191	0.52	108	NA	NA	NA	very near VHL (3' UTR)
SKM	9	33271197	S_VLDL_FC__perc	Free cholesterol to total lipids ratio in small VLDL	-7.7	2.4e-07	0.001	0.45	133	ENSG00000086065.13	CHMP5	protein_coding	exonic	charged multivesicular body protein 5
SKM	9	112475217	LDL_HDL_ratio		-2	1e-05	0.0229	0.4	351	ENSG00000230185.4	C9orf147	antisense	intron	chromosome 9 open reading frame 147
SKM	10	68222107	HDL		4.5	1.3e-05	0.029	0.4	187	NA	NA	NA	intergenic
SKM	10	68222107	LDL		-4.6	1.2e-05	0.0267	0.43	187	NA	NA	NA	intergenic
SKM	10	68222107	LDL_HDL_ratio		-5.2	5.9e-07	0.0016	0.49	187	NA	NA	NA	intergenic
SUF	1	1318564	XL_HDL_CE	Cholesterol esters in very large HDL	-1.5	1.9e-05	0.0409	0.44	155	ENSG00000127054.18,ENSG00000240731.1	CPSF3L,RP5-890O3.9	protein_coding,sense_intronic	intron, RE	cleavage and polyadenylation specific factor 3-like
SUF	6	149822432	IDL_PL__perc	Phospholipids to total lipds ratio in IDL	-1.8	1.1e-05	0.0181	0.45	124	ENSG00000231760.4,ENSG00000120256.9	RP11-350J20.5,LRP11	antisense,protein_coding	intron	low density lipoprotein receptor-related protein 11
SUF	6	149822432	S_LDL_TG	Triglycerides in small LDL	1.9	7e-06	0.0123	0.42	124	ENSG00000231760.4,ENSG00000120256.9	RP11-350J20.5,LRP11	antisense,protein_coding	intron	low density lipoprotein receptor-related protein 11
SUF	6	149822432	Serum_TG		1.8	2.4e-05	0.0394	0.44	124	ENSG00000231760.4,ENSG00000120256.9	RP11-350J20.5,LRP11	antisense,protein_coding	intron	low density lipoprotein receptor-related protein 11
SUF	6	149822432	XXL_VLDL_C	Total cholesterol in chylomicrons and extremely large VLDL	1.7	2.8e-05	0.0492	0.51	124	ENSG00000231760.4,ENSG00000120256.9	RP11-350J20.5,LRP11	antisense,protein_coding	intron	low density lipoprotein receptor-related protein 11
SUF	16	48353385	HDL		1.6	1.9e-05	0.0348	0.4	237	ENSG00000102910.13	LONP2	protein_coding	3' UTR	lon peptidase 2, peroxisomal
VAF	1	28499583	XXL_VLDL_C	Total cholesterol in chylomicrons and extremely large VLDL	-6.9	2.8e-06	0.0434	0.62	107	ENSG00000204138.12	PHACTR4	protein_coding	3' UTR	phosphatase and actin regulator 4
VAF	1	28499583	XXL_VLDL_L	Total lipids in chylomicrons and extremely large VLDL	-7.5	2.3e-07	0.0035	0.64	107	ENSG00000204138.12	PHACTR4	protein_coding	3' UTR	phosphatase and actin regulator 4
VAF	1	28499583	XXL_VLDL_P	Concentration of chylomicrons and extremely large VLDL particles	-7.3	4.4e-07	0.0087	0.63	107	ENSG00000204138.12	PHACTR4	protein_coding	3' UTR	phosphatase and actin regulator 4
VAF	17	48864326	S_HDL_CE	Cholesterol esters in small HDL	10.9	7.1e-07	0.0148	0.6	107	ENSG00000136436.14	CALCOCO2	protein_coding	3' UTR	calcium binding and coiled-coil domain 2
VAF	17	48864326	XS_VLDL_PL__perc	Phospholipids to total lipds ratio in very small VLDL	10.5	2.8e-06	0.0476	0.49	107	ENSG00000136436.14	CALCOCO2	protein_coding	3' UTR	calcium binding and coiled-coil domain 2
VAF	19	21806440	LDL_HDL_ratio		2	2.8e-06	0.0491	0.69	133	ENSG00000198521.11	ZNF43	protein_coding	3' UTR	zinc finger protein 43
	Footnotes
	a	Permutation P-value.
	b	Number of data points.
	c	Can be more than one in case of overlapping genes. NA indicates that there is no known gene.
	d	(RE) Regulatory Element
