# Supplementary material for: Global analysis of A-to-I RNA editing reveals association with common disease variants
Source: PeerJ. 2018 Mar 6;6:e4466. doi: 10.7717/peerj.4466 (PMC5844249; doi:10.7717/peerj.4466)
Supplement: Dataset S1 — Supplementary material, RNA editing in metabolic and vascular human tissues The table is tab separated. The columns correspond to: (1) three letter tissue abbreviation; (2) library type (N = non-strand- specific, Y = strand-specific); (3) chromosome; (4) position; (5) DNA base; (6) RNA base; and (7) number of samples in this tissue-library combination where this event was detected. Coordinates are in GRCh38. [file peerj-06-4466-s003.zip]

Archive with 1 entries (1 files):
- Supplementary_Table_4.tds
