# Supplementary material for: Global analysis of A-to-I RNA editing reveals association with common disease variants
Source: PeerJ. 2018 Mar 6;6:e4466. doi: 10.7717/peerj.4466 (PMC5844249; doi:10.7717/peerj.4466)
Supplement: Dataset S2 — Supplementary material, RNA editing in metabolic and vascular human tissues The table is tab separated. The columns correspond to: (1) three letter tissue abbreviation; (2) regulatory SNP; (3) the encoded (effect) allele of the regulatory SNP; (4) genomic coordinate of the RNA editing site (GRCh38); (5) molecular interaction type (cis = the regulatory SNP and the editing site are on same chromosome, trans = the regulatory SNP and the editing site are on different chromosomes); (6) beta coefficient; (7) p-value of the association between RNA editing and the regulatory SNP; (8) adjusted (permutation-based) p-value; (9) the gene overlapping the RNA editing site; (10) same as previous, but giving the gene symbol instead; (11) gene biotype according to GENCODE; (12) the repeat type, if any, overlapping the RNA editing site; (13) the trait, if this regulatory SNP is a reported GWAS lead SNP; (14) gene region; (15) if the gene has previously reported as involved in cardiometabolic traits; (16) if the RNA editing site has been reported in DARNED; (17) if the RNA editing site has been reported in REDIportal; and (18) if the overlapping gene has an eQTL. Abbreviations: (Y)es, (N)o. This table is given as an external file. [file peerj-06-4466-s004.zip]

Archive with 1 entries (1 files):
- Supplementary_Dataset_2.tds
