# Supplementary material for: Global analysis of A-to-I RNA editing reveals association with common disease variants
Source: PeerJ. 2018 Mar 6;6:e4466. doi: 10.7717/peerj.4466 (PMC5844249; doi:10.7717/peerj.4466)
Supplement: Dataset S2 — Supplementary material, RNA editing in metabolic and vascular human tissues The table is tab separated. The columns correspond to: (1) three letter tissue abbreviation; (2) regulatory SNP; (3) the encoded (effect) allele of the regulatory SNP; (4) genomic coordinate of the RNA editing site (GRCh38); (5) molecular interaction type (cis = the regulatory SNP and the editing site are on same chromosome, trans = the regulatory SNP and the editing site are on different chromosomes); (6) beta coefficient; (7) p-value of the association between RNA editing and the regulatory SNP; (8) adjusted (permutation-based) p-value; (9) the gene overlapping the RNA editing site; (10) same as previous, but giving the gene symbol instead; (11) gene biotype according to GENCODE; (12) the repeat type, if any, overlapping the RNA editing site; (13) the trait, if this regulatory SNP is a reported GWAS lead SNP; (14) gene region; (15) if the gene has previously reported as involved in cardiometabolic traits; (16) if the RNA editing site has been reported in DARNED; (17) if the RNA editing site has been reported in REDIportal; and (18) if the overlapping gene has an eQTL. Abbreviations: (Y)es, (N)o. This table is given as an external file. [file peerj-06-4466-s004.zip › Supplementary_Dataset_2.tds]

tissue	snp	encoded_allele	site	molecular_interaction_type	beta	p-value	adj.P	gene	symbols	gene_types	repeat	trait	feature	disease_related_Y_or_N	editing_site_prev_reported_DARNED	editing_site_prev_reported_REDIportal	eqtl
AOR	rs13255163	G	chr5_102972351	trans	-0.234714564966689	9.89438587618756e-13	0.001998001998	ENSG00000145730.20	PAM	protein_coding	AluJo	NA	intronic	N	Y	Y	N
AOR	rs71416768	G	chr17_8603192	trans	-0.214378993541294	4.44040056639223e-08	0.11988011988	ENSG00000133026.12	MYH10	protein_coding	L3	NA	intronic	N	N	Y	N
AOR	rs12470805	C	chr17_8603192	trans	-0.18571181142174	6.08519660319896e-08	0.154845154845	ENSG00000133026.12	MYH10	protein_coding	L3	NA	intronic	N	N	Y	N
AOR	rs200690178	TATA	chr5_130015301	trans	0.207818878143931	3.49646171011218e-08	0.0889110889111	ENSG00000198108.3	CHSY3	protein_coding	MSTA	NA	intronic	N	N	N	N
AOR	rs200856013	TG	chr12_68843749	trans	-0.180598223204172	4.7516063832066e-08	0.151848151848	ENSG00000135678.11,ENSG00000135679.21	CPM,MDM2	protein_coding,protein_coding	NA	NA	UTR3	N	N	Y	N
AOR	rs77953561	A	chr10_20284468	trans	-0.382934823652165	6.3944971967e-08	0.118881118881	ENSG00000120594.16	PLXDC2	protein_coding	FRAM	NA	UTR3	N	N	Y	N
AOR	rs150863057	G	chr20_5194893	trans	-0.281747277158283	8.62997047852453e-08	0.146853146853	ENSG00000101290.13	CDS2	protein_coding	MIRb	NA	UTR3	N	Y	Y	N
AOR	rs202068665	G	chr13_19678878	trans	-0.162832879412659	3.57796240576235e-08	0.101898101898	ENSG00000121390.18	PSPC1	protein_coding	AluJb	NA	intergenic	N	Y	Y	N
AOR	rs11661751	G	chr10_15637779	trans	-0.284128452206446	1.56754681202308e-11	0.000999000999001	ENSG00000077943.7	ITGA8	protein_coding	AluJb	NA	intronic	N	N	Y	N
AOR	rs138224094	C	chr9_95011705	trans	-0.270868551088361	1.41788077598763e-08	0.04995004995	ENSG00000148120.14	C9orf3	protein_coding	AluJr4	NA	intronic	N	N	Y	N
AOR	rs148266541	A	chr9_95011705	trans	-0.27125177252121	1.47410245950057e-08	0.0509490509491	ENSG00000148120.14	C9orf3	protein_coding	AluJr4	NA	intronic	N	N	Y	N
AOR	rs60344502	G	chr9_95011705	trans	-0.27287330718939	1.45882652466793e-08	0.0509490509491	ENSG00000148120.14	C9orf3	protein_coding	AluJr4	NA	intronic	N	N	Y	N
AOR	rs146878807	C	chr9_95011705	trans	-0.265126099352437	3.13530337276609e-08	0.0969030969031	ENSG00000148120.14	C9orf3	protein_coding	AluJr4	NA	intronic	N	N	Y	N
BLO	rs3918010	A	chr1_36478845	cis	0.532393672665333	7.30998167873186e-17	0.000999000999001	ENSG00000119535.17	CSF3R	protein_coding	AluJb	NA	intronic	N	Y	Y	N
BLO	rs6682536	T	chr1_36478845	cis	0.368780004709822	3.58693214503469e-09	0.00899100899101	ENSG00000119535.17	CSF3R	protein_coding	AluJb	NA	intronic	N	Y	Y	N
BLO	rs61770991	A	chr1_36478845	cis	0.368294626263187	3.65381147268083e-09	0.00899100899101	ENSG00000119535.17	CSF3R	protein_coding	AluJb	NA	intronic	N	Y	Y	N
BLO	rs6674663	C	chr1_36478845	cis	0.36833005652371	3.63377602203954e-09	0.00899100899101	ENSG00000119535.17	CSF3R	protein_coding	AluJb	NA	intronic	N	Y	Y	N
BLO	rs4652913	C	chr1_36478845	cis	0.374627384442097	4.99374347445491e-09	0.00999000999001	ENSG00000119535.17	CSF3R	protein_coding	AluJb	NA	intronic	N	Y	Y	N
BLO	rs200523277	C	chr1_36478845	cis	0.322229104368476	1.28086291687514e-07	0.168831168831	ENSG00000119535.17	CSF3R	protein_coding	AluJb	NA	intronic	N	Y	Y	N
BLO	rs201483672	C	chr1_36478845	cis	0.375469590004452	4.22481406762932e-09	0.00999000999001	ENSG00000119535.17	CSF3R	protein_coding	AluJb	NA	intronic	N	Y	Y	N
BLO	rs16822826	G	chr1_36478845	cis	0.367074604310659	4.93981159560666e-09	0.00999000999001	ENSG00000119535.17	CSF3R	protein_coding	AluJb	NA	intronic	N	Y	Y	N
BLO	rs11811387	A	chr1_36478845	cis	0.349403900406697	1.56248065983909e-08	0.027972027972	ENSG00000119535.17	CSF3R	protein_coding	AluJb	NA	intronic	N	Y	Y	N
BLO	rs36105496	TCAGGAGTTCAAGA	chr1_36478845	cis	0.432954330923609	9.5807427518929e-10	0.000999000999001	ENSG00000119535.17	CSF3R	protein_coding	AluJb	NA	intronic	N	Y	Y	N
BLO	rs28590673	T	chr1_36478845	cis	0.349435968228813	1.56164784260484e-08	0.027972027972	ENSG00000119535.17	CSF3R	protein_coding	AluJb	NA	intronic	N	Y	Y	N
BLO	rs61772391	C	chr1_36478845	cis	0.349450655884567	1.56140537556755e-08	0.027972027972	ENSG00000119535.17	CSF3R	protein_coding	AluJb	NA	intronic	N	Y	Y	N
BLO	rs16823042	T	chr1_36478845	cis	0.348187921687899	1.71109256466839e-08	0.027972027972	ENSG00000119535.17	CSF3R	protein_coding	AluJb	NA	intronic	N	Y	Y	N
BLO	rs61772392	C	chr1_36478845	cis	0.348187921687899	1.71109256466839e-08	0.027972027972	ENSG00000119535.17	CSF3R	protein_coding	AluJb	NA	intronic	N	Y	Y	N
BLO	rs2275473	C	chr1_36478845	cis	0.352577925541217	1.51981446454494e-08	0.026973026973	ENSG00000119535.17	CSF3R	protein_coding	AluJb	NA	intronic	N	Y	Y	N
BLO	rs59123836	T	chr1_36478845	cis	0.353880128169541	1.39756969772873e-08	0.021978021978	ENSG00000119535.17	CSF3R	protein_coding	AluJb	NA	intronic	N	Y	Y	N
BLO	rs3917993	A	chr1_36478845	cis	0.358171802997742	4.52348552977779e-09	0.00999000999001	ENSG00000119535.17	CSF3R	protein_coding	AluJb	NA	intronic	N	Y	Y	N
BLO	rs3917979	T	chr1_36478845	cis	0.35609855093904	5.07967541575011e-09	0.00999000999001	ENSG00000119535.17	CSF3R	protein_coding	AluJb	NA	intronic	N	Y	Y	N
BLO	rs3917960	G	chr1_36478845	cis	0.379131471412072	5.10678656323091e-09	0.00999000999001	ENSG00000119535.17	CSF3R	protein_coding	AluJb	NA	intronic	N	Y	Y	N
BLO	rs3917958	C	chr1_36478845	cis	0.420744054049875	2.39845357246724e-09	0.00599400599401	ENSG00000119535.17	CSF3R	protein_coding	AluJb	NA	intronic	N	Y	Y	N
BLO	rs3917950	A	chr1_36478845	cis	0.461892563229674	2.82545613331156e-15	0.000999000999001	ENSG00000119535.17	CSF3R	protein_coding	AluJb	NA	intronic	N	Y	Y	N
BLO	rs3917933	G	chr1_36478588	cis	-0.257212701469721	3.33819492948742e-08	0.0599400599401	ENSG00000119535.17	CSF3R	protein_coding	AluJb	NA	intronic	N	N	Y	N
BLO	rs3917931	C	chr1_36478588	cis	-0.256393524472639	3.48698829548828e-08	0.0619380619381	ENSG00000119535.17	CSF3R	protein_coding	AluJb	NA	intronic	N	N	Y	N
BLO	rs398073879	AG	chr1_36478588	cis	-0.254434134690579	3.69507829600505e-08	0.0629370629371	ENSG00000119535.17	CSF3R	protein_coding	AluJb	NA	intronic	N	N	Y	N
BLO	rs3917924	G	chr1_36478588	cis	-0.253865234118281	3.78040058735818e-08	0.0659340659341	ENSG00000119535.17	CSF3R	protein_coding	AluJb	NA	intronic	N	N	Y	N
BLO	rs3918004	G	chr1_36478845	cis	0.521045370984195	4.28900878036007e-16	0.000999000999001	ENSG00000119535.17	CSF3R	protein_coding	AluJb	NA	intronic	N	Y	Y	N
BLO	rs7412869	G	chr1_36478845	cis	0.432813169141408	1.42041703792424e-12	0.000999000999001	ENSG00000119535.17	CSF3R	protein_coding	AluJb	NA	intronic	N	Y	Y	N
BLO	rs61769861	T	chr1_36478845	cis	0.389615938131362	6.90870110464782e-11	0.000999000999001	ENSG00000119535.17	CSF3R	protein_coding	AluJb	NA	intronic	N	Y	Y	N
BLO	rs6669743	A	chr1_36478845	cis	0.385806065366489	1.03441766474959e-10	0.000999000999001	ENSG00000119535.17	CSF3R	protein_coding	AluJb	NA	intronic	N	Y	Y	N
BLO	rs9660148	G	chr1_36478845	cis	0.480472539637437	4.53007270459258e-14	0.000999000999001	ENSG00000119535.17	CSF3R	protein_coding	AluJb	NA	intronic	N	Y	Y	N
BLO	rs78014276	C	chr1_36478845	cis	0.472874702705135	5.39141755726763e-14	0.000999000999001	ENSG00000119535.17	CSF3R	protein_coding	AluJb	NA	intronic	N	Y	Y	N
BLO	rs6667450	C	chr1_36478845	cis	-0.299693281447662	1.81853305515846e-08	0.034965034965	ENSG00000119535.17	CSF3R	protein_coding	AluJb	NA	intronic	N	Y	Y	N
BLO	rs12041714	A	chr1_157805770	cis	0.225985920542822	4.03679550845345e-08	0.0779220779221	ENSG00000163534.14	FCRL1	protein_coding	AluSx	NA	intronic	N	N	Y	N
BLO	rs1214127	G	chr11_65441347	trans	0.238676703239506	1.15574380898098e-07	0.166833166833	ENSG00000245532.5	NEAT1	lincRNA	AluJo	NA	ncRNA_exonic	N	Y	Y	N
BLO	rs1214129	T	chr11_65441347	trans	0.239053185438449	9.35048856312419e-08	0.138861138861	ENSG00000245532.5	NEAT1	lincRNA	AluJo	NA	ncRNA_exonic	N	Y	Y	N
BLO	rs1214130	T	chr11_65441347	trans	0.240370359850406	7.75549153773872e-08	0.121878121878	ENSG00000245532.5	NEAT1	lincRNA	AluJo	NA	ncRNA_exonic	N	Y	Y	N
BLO	rs2176210	T	chr11_65441347	trans	0.240993031205464	7.08687558412123e-08	0.117882117882	ENSG00000245532.5	NEAT1	lincRNA	AluJo	NA	ncRNA_exonic	N	Y	Y	N
BLO	rs1214092	G	chr11_65441347	trans	0.241530445111877	6.66769818227443e-08	0.113886113886	ENSG00000245532.5	NEAT1	lincRNA	AluJo	NA	ncRNA_exonic	N	Y	Y	N
BLO	rs1214093	A	chr11_65441347	trans	0.241004448600258	7.07103703030105e-08	0.117882117882	ENSG00000245532.5	NEAT1	lincRNA	AluJo	NA	ncRNA_exonic	N	Y	Y	N
BLO	rs1214094	A	chr11_65441347	trans	0.241004448600258	7.07103703030105e-08	0.117882117882	ENSG00000245532.5	NEAT1	lincRNA	AluJo	NA	ncRNA_exonic	N	Y	Y	N
BLO	rs1214095	G	chr11_65441347	trans	0.241004448600258	7.07103703030105e-08	0.117882117882	ENSG00000245532.5	NEAT1	lincRNA	AluJo	NA	ncRNA_exonic	N	Y	Y	N
BLO	rs1214096	G	chr11_65441347	trans	0.241004448600258	7.07103703030105e-08	0.117882117882	ENSG00000245532.5	NEAT1	lincRNA	AluJo	NA	ncRNA_exonic	N	Y	Y	N
BLO	rs1214097	G	chr11_65441347	trans	0.238477412292787	7.44705034280026e-08	0.118881118881	ENSG00000245532.5	NEAT1	lincRNA	AluJo	NA	ncRNA_exonic	N	Y	Y	N
BLO	rs1214098	T	chr11_65441347	trans	0.241301562232866	7.82371197579159e-08	0.121878121878	ENSG00000245532.5	NEAT1	lincRNA	AluJo	NA	ncRNA_exonic	N	Y	Y	N
BLO	rs35897250	TA	chr11_65441347	trans	0.238540157769418	7.53462809358444e-08	0.118881118881	ENSG00000245532.5	NEAT1	lincRNA	AluJo	NA	ncRNA_exonic	N	Y	Y	N
BLO	rs1214088	C	chr11_65441347	trans	0.241004448600258	7.07103703030105e-08	0.117882117882	ENSG00000245532.5	NEAT1	lincRNA	AluJo	NA	ncRNA_exonic	N	Y	Y	N
BLO	rs1214087	G	chr11_65441347	trans	0.241004448600258	7.07103703030105e-08	0.117882117882	ENSG00000245532.5	NEAT1	lincRNA	AluJo	NA	ncRNA_exonic	N	Y	Y	N
BLO	rs1214086	T	chr11_65441347	trans	0.241004448600258	7.07103703030105e-08	0.117882117882	ENSG00000245532.5	NEAT1	lincRNA	AluJo	NA	ncRNA_exonic	N	Y	Y	N
BLO	rs1214085	A	chr11_65441347	trans	0.241004448600258	7.07103703030105e-08	0.117882117882	ENSG00000245532.5	NEAT1	lincRNA	AluJo	NA	ncRNA_exonic	N	Y	Y	N
BLO	rs1214084	A	chr11_65441347	trans	0.238486976270816	7.4388119394535e-08	0.118881118881	ENSG00000245532.5	NEAT1	lincRNA	AluJo	NA	ncRNA_exonic	N	Y	Y	N
BLO	rs1214083	C	chr11_65441347	trans	0.241013281204873	7.06504650990731e-08	0.117882117882	ENSG00000245532.5	NEAT1	lincRNA	AluJo	NA	ncRNA_exonic	N	Y	Y	N
BLO	rs1214082	T	chr11_65441347	trans	0.23848839867868	7.4384913445233e-08	0.118881118881	ENSG00000245532.5	NEAT1	lincRNA	AluJo	NA	ncRNA_exonic	N	Y	Y	N
BLO	rs1214081	C	chr11_65441347	trans	0.241011810723085	7.0633871519558e-08	0.117882117882	ENSG00000245532.5	NEAT1	lincRNA	AluJo	NA	ncRNA_exonic	N	Y	Y	N
BLO	rs1214078	C	chr11_65441347	trans	0.241087763516942	7.04365748090388e-08	0.117882117882	ENSG00000245532.5	NEAT1	lincRNA	AluJo	NA	ncRNA_exonic	N	Y	Y	N
BLO	rs7557077	G	chr11_65441347	trans	0.241716751690474	7.00824433939243e-08	0.117882117882	ENSG00000245532.5	NEAT1	lincRNA	AluJo	NA	ncRNA_exonic	N	Y	Y	N
BLO	rs1599954	G	chr11_65441347	trans	0.246219022018005	1.30484481571397e-07	0.18981018981	ENSG00000245532.5	NEAT1	lincRNA	AluJo	NA	ncRNA_exonic	N	Y	Y	N
BLO	rs1214066	G	chr11_65441347	trans	0.23956507998076	1.06992555478364e-07	0.154845154845	ENSG00000245532.5	NEAT1	lincRNA	AluJo	NA	ncRNA_exonic	N	Y	Y	N
BLO	rs10932761	T	chr2_218235855	cis	-0.220304988153488	6.9545434910387e-08	0.134865134865	ENSG00000163466.15	ARPC2	protein_coding	AluSx1	NA	intronic	N	Y	Y	N
BLO	rs6718220	T	chr2_218235855	cis	-0.217301940785939	8.02687291723121e-08	0.14985014985	ENSG00000163466.15	ARPC2	protein_coding	AluSx1	NA	intronic	N	Y	Y	N
BLO	rs11695527	C	chr2_218235855	cis	-0.217550442410406	7.99524153367839e-08	0.14985014985	ENSG00000163466.15	ARPC2	protein_coding	AluSx1	NA	intronic	N	Y	Y	N
BLO	rs12623716	C	chr2_218235855	cis	-0.224257401721779	3.82781558513617e-08	0.0809190809191	ENSG00000163466.15	ARPC2	protein_coding	AluSx1	NA	intronic	N	Y	Y	N
BLO	rs62185964	A	chr2_218235855	cis	-0.217432208829785	8.17124069823888e-08	0.150849150849	ENSG00000163466.15	ARPC2	protein_coding	AluSx1	NA	intronic	N	Y	Y	N
BLO	rs62185965	T	chr2_218235855	cis	-0.217432208829785	8.17124069823888e-08	0.150849150849	ENSG00000163466.15	ARPC2	protein_coding	AluSx1	NA	intronic	N	Y	Y	N
BLO	rs12988046	A	chr2_218235855	cis	-0.217441559459726	9.89691019810955e-08	0.174825174825	ENSG00000163466.15	ARPC2	protein_coding	AluSx1	NA	intronic	N	Y	Y	N
BLO	rs10932762	G	chr2_218235855	cis	-0.217410547691849	8.22517974709073e-08	0.152847152847	ENSG00000163466.15	ARPC2	protein_coding	AluSx1	NA	intronic	N	Y	Y	N
BLO	rs11682371	G	chr2_218235855	cis	-0.21745545247543	8.21949945409479e-08	0.152847152847	ENSG00000163466.15	ARPC2	protein_coding	AluSx1	NA	intronic	N	Y	Y	N
BLO	rs6720105	G	chr2_218235855	cis	-0.217479351842857	8.37772102686767e-08	0.156843156843	ENSG00000163466.15	ARPC2	protein_coding	AluSx1	NA	intronic	N	Y	Y	N
BLO	rs6720449	G	chr2_218235855	cis	-0.216586377120419	9.50940894883923e-08	0.167832167832	ENSG00000163466.15	ARPC2	protein_coding	AluSx1	NA	intronic	N	Y	Y	N
BLO	rs7651672	G	chr2_218235856	trans	-0.422130037899469	3.66247943231582e-09	0.00899100899101	ENSG00000163466.15	ARPC2	protein_coding	AluSx1	NA	intronic	N	Y	Y	N
BLO	rs73185901	T	chr1_150732157	trans	0.146411900814174	1.80384137250534e-08	0.037962037962	ENSG00000163131.10	CTSS	protein_coding	AluJo	NA	UTR3	N	Y	Y	N
BLO	rs34020085	C	chr20_45079135	trans	-0.420683293093095	1.08186711385358e-07	0.158841158841	ENSG00000101109.11	STK4	protein_coding	AluJb	NA	UTR3	N	Y	Y	N
BLO	rs17607179	G	chr20_45079135	trans	-0.403799397789347	3.9297963056654e-08	0.0659340659341	ENSG00000101109.11	STK4	protein_coding	AluJb	NA	UTR3	N	Y	Y	N
BLO	rs29998	G	chr11_59147414	trans	0.172646346872133	1.49931471637162e-08	0.0559440559441	ENSG00000166801.15	FAM111A	protein_coding	L1MC5a	NA	intronic	N	Y	Y	N
BLO	rs39814	C	chr11_59147414	trans	0.171516037825896	1.52607623919473e-08	0.0569430569431	ENSG00000166801.15	FAM111A	protein_coding	L1MC5a	NA	intronic	N	Y	Y	N
BLO	rs29996	C	chr11_59147414	trans	0.172012639093603	1.20292524554702e-08	0.045954045954	ENSG00000166801.15	FAM111A	protein_coding	L1MC5a	NA	intronic	N	Y	Y	N
BLO	rs6896049	G	chr22_17113332	trans	-0.294628951558267	7.63622349922811e-08	0.137862137862	ENSG00000177663.13	IL17RA	protein_coding	AluJb	NA	UTR3	N	Y	Y	N
BLO	rs9477166	A	chr22_38954316	trans	-0.327318076817726	1.19724482013399e-07	0.185814185814	ENSG00000128383.12	APOBEC3A	protein_coding	NA	NA	intergenic	N	N	Y	N
BLO	rs181171176	T	chr20_3929388	trans	-0.234871713418898	9.24931370633836e-08	0.16983016983	ENSG00000101236.16,ENSG00000125779.21	RNF24,PANK2	protein_coding,protein_coding	AluJo	NA	intergenic	N	Y	Y	N
BLO	rs57515836	G	chr8_38972320	trans	-0.243346707936929	7.29214248402248e-08	0.143856143856	ENSG00000169499.14,ENSG00000253645.1	PLEKHA2,CTD-2544N14.3	protein_coding,antisense	AluJr4	NA	UTR3	N	Y	Y	N
BLO	rs12788535	T	chr4_38788890	trans	0.171797435897557	1.81520788666794e-08	0.043956043956	NA	NA	NA	AluJr4	NA	intergenic	N	N	Y	N
BLO	rs9549194	A	chr16_3050924	trans	-0.223570590032607	5.40794604340363e-10	0.003996003996	ENSG00000008516.16	MMP25	protein_coding	AluJb	NA	intronic	N	N	Y	N
BLO	rs12897361	T	chr16_21640506	trans	-0.171756540808112	7.96506641888629e-08	0.156843156843	ENSG00000140749.8,ENSG00000197006.13	IGSF6,METTL9	protein_coding,protein_coding	AluSx	NA	intronic	N	N	Y	N
BLO	rs34980802	C	chr16_21640506	trans	-0.172175444224099	6.47837249804723e-08	0.127872127872	ENSG00000140749.8,ENSG00000197006.13	IGSF6,METTL9	protein_coding,protein_coding	AluSx	NA	intronic	N	N	Y	N
BLO	rs2144070	T	chr1_36478845	trans	-0.273768739329387	4.21155043479426e-08	0.0749250749251	ENSG00000119535.17	CSF3R	protein_coding	AluJb	NA	intronic	N	Y	Y	N
BLO	rs707188	A	chr1_36478588	trans	-0.297041394048864	8.71246732003464e-08	0.128871128871	ENSG00000119535.17	CSF3R	protein_coding	AluJb	NA	intronic	N	N	Y	N
BLO	rs770144	G	chr1_36478588	trans	-0.295723241260858	1.19029744825881e-07	0.166833166833	ENSG00000119535.17	CSF3R	protein_coding	AluJb	NA	intronic	N	N	Y	N
BLO	rs682423	C	chr1_36478588	trans	-0.29679815572031	1.00540199877189e-07	0.148851148851	ENSG00000119535.17	CSF3R	protein_coding	AluJb	NA	intronic	N	N	Y	N
BLO	rs139365514	AAAAAC	chr22_38954316	trans	-0.398708645354132	1.35826317897029e-07	0.198801198801	ENSG00000128383.12	APOBEC3A	protein_coding	NA	NA	intergenic	N	N	Y	N
BLO	rs1450362	G	chr3_45680608	trans	-0.327798869871079	1.15281689207616e-07	0.172827172827	ENSG00000230530.1,ENSG00000144791.9	LIMD1-AS1,LIMD1	antisense,protein_coding	AluJb	NA	ncRNA_intronic	N	Y	Y	N
BLO	rs2340432	C	chr11_65441384	trans	0.182145767439188	7.22247673361763e-08	0.141858141858	ENSG00000245532.5	NEAT1	lincRNA	AluJo	NA	ncRNA_exonic	N	Y	Y	N
BLO	rs12925884	C	chr11_65441384	trans	-0.191752237493243	7.90356108571368e-09	0.022977022977	ENSG00000245532.5	NEAT1	lincRNA	AluJo	NA	ncRNA_exonic	N	Y	Y	N
BLO	rs7203668	A	chr11_65441384	trans	-0.190469699138759	1.19721415001585e-08	0.033966033966	ENSG00000245532.5	NEAT1	lincRNA	AluJo	NA	ncRNA_exonic	N	Y	Y	N
BLO	rs35186682	CT	chr11_65441384	trans	0.183537796199607	9.52650489604722e-08	0.170829170829	ENSG00000245532.5	NEAT1	lincRNA	AluJo	NA	ncRNA_exonic	N	Y	Y	N
BLO	rs1506820	A	chr11_65441384	trans	0.203037463080619	1.06917352376668e-07	0.190809190809	ENSG00000245532.5	NEAT1	lincRNA	AluJo	NA	ncRNA_exonic	N	Y	Y	N
BLO	rs4354968	T	chr11_65441384	trans	0.190485775937628	1.21696906969365e-08	0.034965034965	ENSG00000245532.5	NEAT1	lincRNA	AluJo	NA	ncRNA_exonic	N	Y	Y	N
BLO	rs56042952	G	chr2_218235293	trans	-0.308355293099457	6.49507915251063e-08	0.111888111888	ENSG00000163466.15	ARPC2	protein_coding	AluJr	NA	intronic	N	Y	Y	N
BLO	rs78921144	C	chr20_45079135	trans	-0.640826998241202	7.56214784346806e-08	0.103896103896	ENSG00000101109.11	STK4	protein_coding	AluJb	NA	UTR3	N	Y	Y	N
FOC	rs2551351	C	chr12_98549255	trans	1.88681406199264	3.53228788791587e-25	0.000999000999001	ENSG00000120802.13	TMPO	protein_coding	AluSz	NA	UTR3	N	Y	Y	N
LIV	rs3087897	G	chr19_15661151	cis	1.09894544749979	3.37530999990472e-119	0.000999000999001	ENSG00000186529.14	CYP4F3	protein_coding	AluSx	NA	downstream	N	Y	Y	Y
LIV	rs145437061	T	chr17_66213720	trans	-0.496840836486481	5.0995557392926e-08	0.0899100899101	ENSG00000091583.10	APOH	protein_coding	AluJr	NA	intronic	myocardial_infarction,stroke_ischemic	N	Y	N
LIV	rs57355294	G	chr1_9268043	cis	0.384055158025867	2.10028740707668e-08	0.035964035964	ENSG00000049239.12	H6PD	protein_coding	AluJr	NA	UTR3	N	Y	Y	N
LIV	rs78711751	A	chr1_9268043	cis	0.383557028176736	2.09223045061395e-08	0.035964035964	ENSG00000049239.12	H6PD	protein_coding	AluJr	NA	UTR3	N	Y	Y	N
LIV	rs2071931	C	chr1_9268043	cis	0.386900964913697	6.5903808199417e-08	0.0869130869131	ENSG00000049239.12	H6PD	protein_coding	AluJr	NA	UTR3	N	Y	Y	N
LIV	rs12144045	G	chr1_9268043	cis	0.390150381773838	1.26342742167484e-08	0.025974025974	ENSG00000049239.12	H6PD	protein_coding	AluJr	NA	UTR3	N	Y	Y	N
LIV	rs17393334	G	chr1_147099243	cis	0.361560458026236	8.4405802899589e-08	0.116883116883	ENSG00000227242.3	NBPF13P	unprocessed_pseudogene	L1MC4	NA	downstream	N	N	Y	N
LIV	rs2153305	C	chr1_147099243	cis	0.388396247390407	4.26385849905111e-09	0.00799200799201	ENSG00000227242.3	NBPF13P	unprocessed_pseudogene	L1MC4	NA	downstream	N	N	Y	N
LIV	rs28612519	A	chr1_147099243	cis	0.328061829298293	1.12775121146258e-07	0.156843156843	ENSG00000227242.3	NBPF13P	unprocessed_pseudogene	L1MC4	NA	downstream	N	N	Y	N
LIV	rs28669777	C	chr1_147099243	cis	0.329447625396048	1.01380827934813e-07	0.140859140859	ENSG00000227242.3	NBPF13P	unprocessed_pseudogene	L1MC4	NA	downstream	N	N	Y	N
LIV	rs2311017	C	chr1_147099243	cis	0.3588221900547	2.95727621521947e-08	0.046953046953	ENSG00000227242.3	NBPF13P	unprocessed_pseudogene	L1MC4	NA	downstream	N	N	Y	N
LIV	rs12044737	C	chr1_147099243	cis	0.344116301821834	9.06478956523277e-08	0.131868131868	ENSG00000227242.3	NBPF13P	unprocessed_pseudogene	L1MC4	NA	downstream	N	N	Y	N
LIV	rs11585808	C	chr1_15572651	cis	-0.18094672003304	4.31503903761014e-08	0.106893106893	ENSG00000116771.5,ENSG00000116138.12	AGMAT,DNAJC16	protein_coding,protein_coding	AluSz	NA	UTR3	N	N	Y	Y
LIV	rs11581917	G	chr1_15572651	cis	-0.180948444898759	4.31404027496066e-08	0.106893106893	ENSG00000116771.5,ENSG00000116138.12	AGMAT,DNAJC16	protein_coding,protein_coding	AluSz	NA	UTR3	N	N	Y	Y
LIV	rs76155024	T	chr1_15572651	cis	-0.180926840188496	4.32136230026516e-08	0.106893106893	ENSG00000116771.5,ENSG00000116138.12	AGMAT,DNAJC16	protein_coding,protein_coding	AluSz	NA	UTR3	N	N	Y	Y
LIV	rs74539603	C	chr1_15572651	cis	-0.180304213697101	4.54294135522148e-08	0.110889110889	ENSG00000116771.5,ENSG00000116138.12	AGMAT,DNAJC16	protein_coding,protein_coding	AluSz	NA	UTR3	N	N	Y	Y
LIV	rs75461554	C	chr1_15572651	cis	-0.18033205204154	4.52331203269315e-08	0.10989010989	ENSG00000116771.5,ENSG00000116138.12	AGMAT,DNAJC16	protein_coding,protein_coding	AluSz	NA	UTR3	N	N	Y	Y
LIV	rs2861484	G	chr1_15572651	cis	-0.182653342798383	3.08618351321302e-08	0.0769230769231	ENSG00000116771.5,ENSG00000116138.12	AGMAT,DNAJC16	protein_coding,protein_coding	AluSz	NA	UTR3	N	N	Y	Y
LIV	rs6429746	G	chr1_15573252	cis	0.35037198071819	3.8467739628315e-08	0.0559440559441	ENSG00000116771.5,ENSG00000116138.12	AGMAT,DNAJC16	protein_coding,protein_coding	AluSq2	NA	UTR3	N	Y	Y	N
LIV	rs9659443	G	chr1_15573252	cis	0.350458404992516	3.8168191594439e-08	0.0559440559441	ENSG00000116771.5,ENSG00000116138.12	AGMAT,DNAJC16	protein_coding,protein_coding	AluSq2	NA	UTR3	N	Y	Y	N
LIV	rs1991031	T	chr1_15572651	cis	-0.175004790826884	6.54880407590766e-09	0.020979020979	ENSG00000116771.5,ENSG00000116138.12	AGMAT,DNAJC16	protein_coding,protein_coding	AluSz	NA	UTR3	N	N	Y	Y
LIV	rs142927912	CACAT	chr1_15573252	cis	0.345867518512154	5.78994991051232e-08	0.0839160839161	ENSG00000116771.5,ENSG00000116138.12	AGMAT,DNAJC16	protein_coding,protein_coding	AluSq2	NA	UTR3	N	Y	Y	N
LIV	rs12045879	C	chr1_15573252	cis	0.349239605349521	5.28163840090486e-08	0.0729270729271	ENSG00000116771.5,ENSG00000116138.12	AGMAT,DNAJC16	protein_coding,protein_coding	AluSq2	NA	UTR3	N	Y	Y	N
LIV	rs4646110	A	chr1_15573001	cis	-0.334587543252115	8.84582998784466e-08	0.128871128871	ENSG00000116771.5,ENSG00000116138.12	AGMAT,DNAJC16	protein_coding,protein_coding	AluSq2	NA	UTR3	N	N	Y	Y
LIV	rs4646110	A	chr1_15572651	cis	-0.171766781986624	6.06659973635315e-08	0.134865134865	ENSG00000116771.5,ENSG00000116138.12	AGMAT,DNAJC16	protein_coding,protein_coding	AluSz	NA	UTR3	N	N	Y	Y
LIV	rs4646109	T	chr1_15573001	cis	-0.334435403947751	8.93948751487517e-08	0.12987012987	ENSG00000116771.5,ENSG00000116138.12	AGMAT,DNAJC16	protein_coding,protein_coding	AluSq2	NA	UTR3	N	N	Y	Y
LIV	rs4646109	T	chr1_15572651	cis	-0.171915649727564	5.88498290615349e-08	0.127872127872	ENSG00000116771.5,ENSG00000116138.12	AGMAT,DNAJC16	protein_coding,protein_coding	AluSz	NA	UTR3	N	N	Y	Y
LIV	rs200523356	T	chr1_15573001	cis	-0.334587543252115	8.84582998784466e-08	0.128871128871	ENSG00000116771.5,ENSG00000116138.12	AGMAT,DNAJC16	protein_coding,protein_coding	AluSq2	NA	UTR3	N	N	Y	Y
LIV	rs200523356	T	chr1_15572651	cis	-0.171766781986624	6.06659973635315e-08	0.134865134865	ENSG00000116771.5,ENSG00000116138.12	AGMAT,DNAJC16	protein_coding,protein_coding	AluSz	NA	UTR3	N	N	Y	Y
LIV	rs1129347	G	chr1_15573252	cis	0.35087463821978	3.65827099101e-08	0.0549450549451	ENSG00000116771.5,ENSG00000116138.12	AGMAT,DNAJC16	protein_coding,protein_coding	AluSq2	NA	UTR3	N	Y	Y	N
LIV	rs4646106	T	chr1_15572651	cis	-0.174824334467734	6.50220084472402e-09	0.020979020979	ENSG00000116771.5,ENSG00000116138.12	AGMAT,DNAJC16	protein_coding,protein_coding	AluSz	NA	UTR3	N	N	Y	Y
LIV	rs4646103	T	chr1_15572651	cis	-0.174810544519149	6.50007080518736e-09	0.020979020979	ENSG00000116771.5,ENSG00000116138.12	AGMAT,DNAJC16	protein_coding,protein_coding	AluSz	NA	UTR3	N	N	Y	Y
LIV	rs4646100	C	chr1_15573252	cis	0.35435786979824	2.40007170803824e-08	0.034965034965	ENSG00000116771.5,ENSG00000116138.12	AGMAT,DNAJC16	protein_coding,protein_coding	AluSq2	NA	UTR3	N	Y	Y	N
LIV	rs397776921	A	chr1_15572651	cis	-0.174778237733584	6.48080202642066e-09	0.020979020979	ENSG00000116771.5,ENSG00000116138.12	AGMAT,DNAJC16	protein_coding,protein_coding	AluSz	NA	UTR3	N	N	Y	Y
LIV	rs4646096	A	chr1_15572651	cis	-0.174648449775243	6.42778122240012e-09	0.020979020979	ENSG00000116771.5,ENSG00000116138.12	AGMAT,DNAJC16	protein_coding,protein_coding	AluSz	NA	UTR3	N	N	Y	Y
LIV	rs10803387	C	chr1_15573252	cis	0.359316831902415	1.32263003193021e-08	0.01998001998	ENSG00000116771.5,ENSG00000116138.12	AGMAT,DNAJC16	protein_coding,protein_coding	AluSq2	NA	UTR3	N	Y	Y	N
LIV	rs9700738	G	chr1_15572651	cis	-0.177575027174244	1.15333332513151e-08	0.032967032967	ENSG00000116771.5,ENSG00000116138.12	AGMAT,DNAJC16	protein_coding,protein_coding	AluSz	NA	UTR3	N	N	Y	Y
LIV	rs4646093	C	chr1_15573252	cis	0.359346100091269	1.31742545047615e-08	0.01998001998	ENSG00000116771.5,ENSG00000116138.12	AGMAT,DNAJC16	protein_coding,protein_coding	AluSq2	NA	UTR3	N	Y	Y	N
LIV	rs4646092	C	chr1_15572651	cis	-0.174648449775243	6.42778122240012e-09	0.020979020979	ENSG00000116771.5,ENSG00000116138.12	AGMAT,DNAJC16	protein_coding,protein_coding	AluSz	NA	UTR3	N	N	Y	Y
LIV	rs4646091	T	chr1_15572651	cis	-0.174648449775243	6.42778122240012e-09	0.020979020979	ENSG00000116771.5,ENSG00000116138.12	AGMAT,DNAJC16	protein_coding,protein_coding	AluSz	NA	UTR3	N	N	Y	Y
LIV	rs4646090	A	chr1_15573252	cis	0.359394618138376	1.30881171055559e-08	0.01998001998	ENSG00000116771.5,ENSG00000116138.12	AGMAT,DNAJC16	protein_coding,protein_coding	AluSq2	NA	UTR3	N	Y	Y	N
LIV	rs4646087	A	chr1_15572651	cis	-0.174968354083267	6.19966382309144e-09	0.018981018981	ENSG00000116771.5,ENSG00000116138.12	AGMAT,DNAJC16	protein_coding,protein_coding	AluSz	NA	UTR3	N	N	Y	Y
LIV	rs60068985	TC	chr1_15572651	cis	-0.175917843680076	7.55986936105512e-09	0.024975024975	ENSG00000116771.5,ENSG00000116138.12	AGMAT,DNAJC16	protein_coding,protein_coding	AluSz	NA	UTR3	N	N	Y	Y
LIV	rs60740707	TG	chr1_15572651	cis	-0.176639656847923	5.18533241198853e-09	0.015984015984	ENSG00000116771.5,ENSG00000116138.12	AGMAT,DNAJC16	protein_coding,protein_coding	AluSz	NA	UTR3	N	N	Y	Y
LIV	rs6429747	C	chr1_15573252	cis	0.362645561695711	1.21193345708171e-08	0.018981018981	ENSG00000116771.5,ENSG00000116138.12	AGMAT,DNAJC16	protein_coding,protein_coding	AluSq2	NA	UTR3	N	Y	Y	N
LIV	rs143101304	A	chr1_15572651	cis	-0.273111417851617	3.85406674980898e-09	0.014985014985	ENSG00000116771.5,ENSG00000116138.12	AGMAT,DNAJC16	protein_coding,protein_coding	AluSz	NA	UTR3	N	N	Y	Y
LIV	rs201057422	A	chr1_15572651	cis	-0.185300497458	1.82633424547341e-08	0.04995004995	ENSG00000116771.5,ENSG00000116138.12	AGMAT,DNAJC16	protein_coding,protein_coding	AluSz	NA	UTR3	N	N	Y	Y
LIV	rs57447510	A	chr1_15572651	cis	-0.185001476133872	1.84935009557875e-08	0.04995004995	ENSG00000116771.5,ENSG00000116138.12	AGMAT,DNAJC16	protein_coding,protein_coding	AluSz	NA	UTR3	N	N	Y	Y
LIV	rs34094056	G	chr1_15572651	cis	-0.184522536232981	1.0463260689381e-08	0.032967032967	ENSG00000116771.5,ENSG00000116138.12	AGMAT,DNAJC16	protein_coding,protein_coding	AluSz	NA	UTR3	N	N	Y	Y
LIV	rs72643683	C	chr1_15572651	cis	-0.174665942087369	6.41583610753226e-09	0.020979020979	ENSG00000116771.5,ENSG00000116138.12	AGMAT,DNAJC16	protein_coding,protein_coding	AluSz	NA	UTR3	N	N	Y	Y
LIV	rs6685648	T	chr1_15573252	cis	0.359466780485124	1.29603164047381e-08	0.01998001998	ENSG00000116771.5,ENSG00000116138.12	AGMAT,DNAJC16	protein_coding,protein_coding	AluSq2	NA	UTR3	N	Y	Y	N
LIV	rs4646085	A	chr1_15572651	cis	-0.179667015419118	4.18708610538670e-09	0.015984015984	ENSG00000116771.5,ENSG00000116138.12	AGMAT,DNAJC16	protein_coding,protein_coding	AluSz	NA	UTR3	N	N	Y	Y
LIV	rs4646083	G	chr1_15572651	cis	-0.174734913119787	6.32583554441534e-09	0.020979020979	ENSG00000116771.5,ENSG00000116138.12	AGMAT,DNAJC16	protein_coding,protein_coding	AluSz	NA	UTR3	N	N	Y	Y
LIV	rs951225	G	chr1_15572651	cis	-0.174648449775243	6.42778122240012e-09	0.020979020979	ENSG00000116771.5,ENSG00000116138.12	AGMAT,DNAJC16	protein_coding,protein_coding	AluSz	NA	UTR3	N	N	Y	Y
LIV	rs4646081	A	chr1_15572651	cis	-0.174927871833916	6.25191441006778e-09	0.01998001998	ENSG00000116771.5,ENSG00000116138.12	AGMAT,DNAJC16	protein_coding,protein_coding	AluSz	NA	UTR3	N	N	Y	Y
LIV	rs4646080	A	chr1_15572651	cis	-0.175149407559476	6.10260217570849e-09	0.017982017982	ENSG00000116771.5,ENSG00000116138.12	AGMAT,DNAJC16	protein_coding,protein_coding	AluSz	NA	UTR3	N	N	Y	Y
LIV	rs11589076	C	chr1_15572651	cis	-0.182099126288298	9.99828350508985e-10	0.003996003996	ENSG00000116771.5,ENSG00000116138.12	AGMAT,DNAJC16	protein_coding,protein_coding	AluSz	NA	UTR3	N	N	Y	Y
LIV	rs4646077	C	chr1_15572651	cis	-0.177603815232504	3.05096316646353e-09	0.00999000999001	ENSG00000116771.5,ENSG00000116138.12	AGMAT,DNAJC16	protein_coding,protein_coding	AluSz	NA	UTR3	N	N	Y	Y
LIV	rs4646075	T	chr1_15572651	cis	-0.177292626767519	4.77643756261212e-09	0.015984015984	ENSG00000116771.5,ENSG00000116138.12	AGMAT,DNAJC16	protein_coding,protein_coding	AluSz	NA	UTR3	N	N	Y	Y
LIV	rs4646072	G	chr1_15572651	cis	-0.174686851803754	6.40032574958244e-09	0.020979020979	ENSG00000116771.5,ENSG00000116138.12	AGMAT,DNAJC16	protein_coding,protein_coding	AluSz	NA	UTR3	N	N	Y	Y
LIV	rs4646068	T	chr1_15573252	cis	0.359466780485124	1.29603164047381e-08	0.01998001998	ENSG00000116771.5,ENSG00000116138.12	AGMAT,DNAJC16	protein_coding,protein_coding	AluSq2	NA	UTR3	N	Y	Y	N
LIV	rs4233533	G	chr1_15573252	cis	0.359466780485124	1.29603164047381e-08	0.01998001998	ENSG00000116771.5,ENSG00000116138.12	AGMAT,DNAJC16	protein_coding,protein_coding	AluSq2	NA	UTR3	N	Y	Y	N
LIV	rs4646063	G	chr1_15572651	cis	-0.174598053180881	6.63888734177256e-09	0.020979020979	ENSG00000116771.5,ENSG00000116138.12	AGMAT,DNAJC16	protein_coding,protein_coding	AluSz	NA	UTR3	N	N	Y	Y
LIV	rs4646061	G	chr1_15573252	cis	0.35947368373249	1.29612233328888e-08	0.01998001998	ENSG00000116771.5,ENSG00000116138.12	AGMAT,DNAJC16	protein_coding,protein_coding	AluSq2	NA	UTR3	N	Y	Y	N
LIV	rs1800616	G	chr1_15572651	cis	-0.174653455312669	6.42511247420166e-09	0.020979020979	ENSG00000116771.5,ENSG00000116138.12	AGMAT,DNAJC16	protein_coding,protein_coding	AluSz	NA	UTR3	N	N	Y	Y
LIV	rs1800615	C	chr1_15573252	cis	0.35947368373249	1.29612233328888e-08	0.01998001998	ENSG00000116771.5,ENSG00000116138.12	AGMAT,DNAJC16	protein_coding,protein_coding	AluSq2	Glomerular filtration rate (creatinine)	UTR3	N	Y	Y	N
LIV	rs4646031	A	chr1_15572651	cis	-0.174653455312669	6.42511247420166e-09	0.020979020979	ENSG00000116771.5,ENSG00000116138.12	AGMAT,DNAJC16	protein_coding,protein_coding	AluSz	NA	UTR3	N	N	Y	Y
LIV	rs147158895	TTTC	chr1_15573252	cis	0.341362049500162	1.21062572896641e-07	0.162837162837	ENSG00000116771.5,ENSG00000116138.12	AGMAT,DNAJC16	protein_coding,protein_coding	AluSq2	NA	UTR3	N	Y	Y	N
LIV	rs10754894	G	chr1_15573252	cis	0.363032173977276	1.16615181399648e-08	0.018981018981	ENSG00000116771.5,ENSG00000116138.12	AGMAT,DNAJC16	protein_coding,protein_coding	AluSq2	NA	UTR3	N	Y	Y	N
LIV	rs6686890	C	chr1_15573252	cis	0.35947368373249	1.29612233328888e-08	0.01998001998	ENSG00000116771.5,ENSG00000116138.12	AGMAT,DNAJC16	protein_coding,protein_coding	AluSq2	NA	UTR3	N	Y	Y	N
LIV	rs6686966	C	chr1_15573252	cis	0.35947368373249	1.29612233328888e-08	0.01998001998	ENSG00000116771.5,ENSG00000116138.12	AGMAT,DNAJC16	protein_coding,protein_coding	AluSq2	NA	UTR3	N	Y	Y	N
LIV	rs57971278	G	chr1_15572651	cis	-0.174731564377281	6.33241369259061e-09	0.020979020979	ENSG00000116771.5,ENSG00000116138.12	AGMAT,DNAJC16	protein_coding,protein_coding	AluSz	NA	UTR3	N	N	Y	Y
LIV	rs4646022	G	chr1_15572651	cis	-0.174701355593346	6.40632566258652e-09	0.020979020979	ENSG00000116771.5,ENSG00000116138.12	AGMAT,DNAJC16	protein_coding,protein_coding	AluSz	NA	UTR3	N	N	Y	Y
LIV	rs11587521	T	chr1_15572651	cis	-0.174669830602668	6.41354938354064e-09	0.020979020979	ENSG00000116771.5,ENSG00000116138.12	AGMAT,DNAJC16	protein_coding,protein_coding	AluSz	NA	UTR3	N	N	Y	Y
LIV	rs4233534	C	chr1_15573252	cis	0.35947368373249	1.29612233328888e-08	0.01998001998	ENSG00000116771.5,ENSG00000116138.12	AGMAT,DNAJC16	protein_coding,protein_coding	AluSq2	NA	UTR3	N	Y	Y	N
LIV	rs6695562	C	chr1_15573252	cis	0.35947368373249	1.29612233328888e-08	0.01998001998	ENSG00000116771.5,ENSG00000116138.12	AGMAT,DNAJC16	protein_coding,protein_coding	AluSq2	NA	UTR3	N	Y	Y	N
LIV	rs2042369	G	chr1_15572651	cis	-0.174669830602668	6.41354938354064e-09	0.020979020979	ENSG00000116771.5,ENSG00000116138.12	AGMAT,DNAJC16	protein_coding,protein_coding	AluSz	NA	UTR3	N	N	Y	Y
LIV	rs4233535	G	chr1_15573252	cis	0.35947368373249	1.29612233328888e-08	0.01998001998	ENSG00000116771.5,ENSG00000116138.12	AGMAT,DNAJC16	protein_coding,protein_coding	AluSq2	NA	UTR3	N	Y	Y	N
LIV	rs4646001	CT	chr1_15573252	cis	0.360134806423826	1.31328195977898e-08	0.01998001998	ENSG00000116771.5,ENSG00000116138.12	AGMAT,DNAJC16	protein_coding,protein_coding	AluSq2	NA	UTR3	N	Y	Y	N
LIV	rs10754896	G	chr1_15573252	cis	0.357002960040795	2.38608353707264e-08	0.034965034965	ENSG00000116771.5,ENSG00000116138.12	AGMAT,DNAJC16	protein_coding,protein_coding	AluSq2	NA	UTR3	N	Y	Y	N
LIV	rs7533287	T	chr1_15573252	cis	0.359466780485124	1.29603164047381e-08	0.01998001998	ENSG00000116771.5,ENSG00000116138.12	AGMAT,DNAJC16	protein_coding,protein_coding	AluSq2	NA	UTR3	N	Y	Y	N
LIV	rs4233537	T	chr1_15573252	cis	0.359466780485124	1.29603164047381e-08	0.01998001998	ENSG00000116771.5,ENSG00000116138.12	AGMAT,DNAJC16	protein_coding,protein_coding	AluSq2	NA	UTR3	N	Y	Y	N
LIV	rs4645992	G	chr1_15572651	cis	-0.174592151574656	6.64355151435503e-09	0.020979020979	ENSG00000116771.5,ENSG00000116138.12	AGMAT,DNAJC16	protein_coding,protein_coding	AluSz	NA	UTR3	N	N	Y	Y
LIV	rs4233538	G	chr1_15573252	cis	0.359466780485124	1.29603164047381e-08	0.01998001998	ENSG00000116771.5,ENSG00000116138.12	AGMAT,DNAJC16	protein_coding,protein_coding	AluSq2	NA	UTR3	N	Y	Y	N
LIV	rs10803388	G	chr1_15573252	cis	0.359466780485124	1.29603164047381e-08	0.01998001998	ENSG00000116771.5,ENSG00000116138.12	AGMAT,DNAJC16	protein_coding,protein_coding	AluSq2	NA	UTR3	N	Y	Y	N
LIV	rs4645989	A	chr1_15573252	cis	0.359466780485124	1.29603164047381e-08	0.01998001998	ENSG00000116771.5,ENSG00000116138.12	AGMAT,DNAJC16	protein_coding,protein_coding	AluSq2	NA	UTR3	N	Y	Y	N
LIV	rs4645986	GCTGA	chr1_15572651	cis	-0.174790430372696	6.45226167542958e-09	0.020979020979	ENSG00000116771.5,ENSG00000116138.12	AGMAT,DNAJC16	protein_coding,protein_coding	AluSz	NA	UTR3	N	N	Y	Y
LIV	rs4645983	G	chr1_15572651	cis	-0.174648449775243	6.42778122240012e-09	0.020979020979	ENSG00000116771.5,ENSG00000116138.12	AGMAT,DNAJC16	protein_coding,protein_coding	AluSz	NA	UTR3	N	N	Y	Y
LIV	rs142513755	GC	chr1_15572651	cis	-0.169393328334689	4.70000635013504e-08	0.112887112887	ENSG00000116771.5,ENSG00000116138.12	AGMAT,DNAJC16	protein_coding,protein_coding	AluSz	NA	UTR3	N	N	Y	Y
LIV	rs12741552	T	chr1_15573252	cis	0.359467947425333	1.29592005692157e-08	0.01998001998	ENSG00000116771.5,ENSG00000116138.12	AGMAT,DNAJC16	protein_coding,protein_coding	AluSq2	NA	UTR3	N	Y	Y	N
LIV	rs3795758	C	chr1_15573252	cis	0.359467947425333	1.29592005692157e-08	0.01998001998	ENSG00000116771.5,ENSG00000116138.12	AGMAT,DNAJC16	protein_coding,protein_coding	AluSq2	NA	UTR3	N	Y	Y	N
LIV	rs3795759	C	chr1_15573252	cis	0.359467947425333	1.29592005692157e-08	0.01998001998	ENSG00000116771.5,ENSG00000116138.12	AGMAT,DNAJC16	protein_coding,protein_coding	AluSq2	NA	UTR3	N	Y	Y	N
LIV	rs4661640	T	chr1_15573252	cis	0.355087242620697	1.96619634794699e-08	0.028971028971	ENSG00000116771.5,ENSG00000116138.12	AGMAT,DNAJC16	protein_coding,protein_coding	AluSq2	NA	UTR3	N	Y	Y	N
LIV	rs7546668	G	chr1_15573252	cis	0.360179345797291	1.24117214498839e-08	0.018981018981	ENSG00000116771.5,ENSG00000116138.12	AGMAT,DNAJC16	protein_coding,protein_coding	AluSq2	Glomerular filtration rate (creatinine)	UTR3	N	Y	Y	N
LIV	rs72643691	T	chr1_15572651	cis	-0.17506326567457	6.09550770101461e-09	0.017982017982	ENSG00000116771.5,ENSG00000116138.12	AGMAT,DNAJC16	protein_coding,protein_coding	AluSz	NA	UTR3	N	N	Y	Y
LIV	rs16851727	C	chr1_15572651	cis	-0.17501538914109	6.10836170668462e-09	0.017982017982	ENSG00000116771.5,ENSG00000116138.12	AGMAT,DNAJC16	protein_coding,protein_coding	AluSz	NA	UTR3	N	N	Y	Y
LIV	rs74054769	A	chr1_15572651	cis	-0.1751488766458	6.0204769662948e-09	0.016983016983	ENSG00000116771.5,ENSG00000116138.12	AGMAT,DNAJC16	protein_coding,protein_coding	AluSz	NA	UTR3	N	N	Y	Y
LIV	rs72643694	C	chr1_15572651	cis	-0.175002684317397	6.11503596313638e-09	0.017982017982	ENSG00000116771.5,ENSG00000116138.12	AGMAT,DNAJC16	protein_coding,protein_coding	AluSz	NA	UTR3	N	N	Y	Y
LIV	rs16851731	A	chr1_15572651	cis	-0.175002684317397	6.11503596313638e-09	0.017982017982	ENSG00000116771.5,ENSG00000116138.12	AGMAT,DNAJC16	protein_coding,protein_coding	AluSz	NA	UTR3	N	N	Y	Y
LIV	rs11583306	C	chr1_15572651	cis	-0.174998746915251	6.1168376150678e-09	0.017982017982	ENSG00000116771.5,ENSG00000116138.12	AGMAT,DNAJC16	protein_coding,protein_coding	AluSz	NA	UTR3	N	N	Y	Y
LIV	rs10803389	C	chr1_15573252	cis	0.359348914218955	1.30423331269277e-08	0.01998001998	ENSG00000116771.5,ENSG00000116138.12	AGMAT,DNAJC16	protein_coding,protein_coding	AluSq2	NA	UTR3	N	Y	Y	N
LIV	rs199841857	ATTTCTTTTCT	chr1_15572651	cis	-0.183674987978395	1.39630225068195e-09	0.00599400599401	ENSG00000116771.5,ENSG00000116138.12	AGMAT,DNAJC16	protein_coding,protein_coding	AluSz	NA	UTR3	N	N	Y	Y
LIV	rs55707321	G	chr1_15572651	cis	-0.175002684317397	6.11503596313638e-09	0.017982017982	ENSG00000116771.5,ENSG00000116138.12	AGMAT,DNAJC16	protein_coding,protein_coding	AluSz	NA	UTR3	N	N	Y	Y
LIV	rs59605679	T	chr1_15572651	cis	-0.175002684317397	6.11503596313638e-09	0.017982017982	ENSG00000116771.5,ENSG00000116138.12	AGMAT,DNAJC16	protein_coding,protein_coding	AluSz	NA	UTR3	N	N	Y	Y
LIV	rs11577225	T	chr1_15572651	cis	-0.17880635241305	3.28748818924733e-09	0.012987012987	ENSG00000116771.5,ENSG00000116138.12	AGMAT,DNAJC16	protein_coding,protein_coding	AluSz	NA	UTR3	N	N	Y	Y
LIV	rs2145399	C	chr1_15573252	cis	0.359459800910051	1.2963000004649e-08	0.01998001998	ENSG00000116771.5,ENSG00000116138.12	AGMAT,DNAJC16	protein_coding,protein_coding	AluSq2	NA	UTR3	N	Y	Y	N
LIV	rs11578615	G	chr1_15572651	cis	-0.175002684317397	6.11503596313638e-09	0.017982017982	ENSG00000116771.5,ENSG00000116138.12	AGMAT,DNAJC16	protein_coding,protein_coding	AluSz	NA	UTR3	N	N	Y	Y
LIV	rs10803390	G	chr1_15573252	cis	0.359439257519054	1.30149051793992e-08	0.01998001998	ENSG00000116771.5,ENSG00000116138.12	AGMAT,DNAJC16	protein_coding,protein_coding	AluSq2	NA	UTR3	N	Y	Y	N
LIV	rs72643701	G	chr1_15572651	cis	-0.175002684317397	6.11503596313638e-09	0.017982017982	ENSG00000116771.5,ENSG00000116138.12	AGMAT,DNAJC16	protein_coding,protein_coding	AluSz	NA	UTR3	N	N	Y	Y
LIV	rs72645803	G	chr1_15572651	cis	-0.175002684317397	6.11503596313638e-09	0.017982017982	ENSG00000116771.5,ENSG00000116138.12	AGMAT,DNAJC16	protein_coding,protein_coding	AluSz	NA	UTR3	N	N	Y	Y
LIV	rs72645804	A	chr1_15572651	cis	-0.175548693365735	5.69417855335952e-09	0.015984015984	ENSG00000116771.5,ENSG00000116138.12	AGMAT,DNAJC16	protein_coding,protein_coding	AluSz	NA	UTR3	N	N	Y	Y
LIV	rs58424111	A	chr1_15572651	cis	-0.175002684317397	6.11503596313638e-09	0.017982017982	ENSG00000116771.5,ENSG00000116138.12	AGMAT,DNAJC16	protein_coding,protein_coding	AluSz	NA	UTR3	N	N	Y	Y
LIV	rs7516435	A	chr1_15573252	cis	0.359467682885865	1.29560451897486e-08	0.01998001998	ENSG00000116771.5,ENSG00000116138.12	AGMAT,DNAJC16	protein_coding,protein_coding	AluSq2	NA	UTR3	N	Y	Y	N
LIV	rs12736181	G	chr1_15573252	cis	0.359467682885865	1.29560451897486e-08	0.01998001998	ENSG00000116771.5,ENSG00000116138.12	AGMAT,DNAJC16	protein_coding,protein_coding	AluSq2	NA	UTR3	N	Y	Y	N
LIV	rs12124078	A	chr1_15573252	cis	0.359467682885865	1.29560451897486e-08	0.01998001998	ENSG00000116771.5,ENSG00000116138.12	AGMAT,DNAJC16	protein_coding,protein_coding	AluSq2	Chronic kidney disease,Glomerular filtration rate in non diabetics (creatinine)	UTR3	N	Y	Y	N
LIV	rs72645808	G	chr1_15572651	cis	-0.179180842126978	1.99371481782018e-09	0.00699300699301	ENSG00000116771.5,ENSG00000116138.12	AGMAT,DNAJC16	protein_coding,protein_coding	AluSz	NA	UTR3	N	N	Y	Y
LIV	rs112496489	CAT	chr1_15572651	cis	-0.175490344812853	5.88864162708672e-09	0.016983016983	ENSG00000116771.5,ENSG00000116138.12	AGMAT,DNAJC16	protein_coding,protein_coding	AluSz	NA	UTR3	N	N	Y	Y
LIV	rs59502343	T	chr1_15572651	cis	-0.175002684317397	6.11503596313638e-09	0.017982017982	ENSG00000116771.5,ENSG00000116138.12	AGMAT,DNAJC16	protein_coding,protein_coding	AluSz	NA	UTR3	N	N	Y	Y
LIV	rs7515244	A	chr1_15573252	cis	0.359467682885865	1.29560451897486e-08	0.01998001998	ENSG00000116771.5,ENSG00000116138.12	AGMAT,DNAJC16	protein_coding,protein_coding	AluSq2	NA	UTR3	N	Y	Y	N
LIV	rs72645811	C	chr1_15572651	cis	-0.175010488725429	6.10978570144816e-09	0.017982017982	ENSG00000116771.5,ENSG00000116138.12	AGMAT,DNAJC16	protein_coding,protein_coding	AluSz	NA	UTR3	N	N	Y	Y
LIV	rs2295626	T	chr1_15573252	cis	0.359483032469007	1.29403902157215e-08	0.01998001998	ENSG00000116771.5,ENSG00000116138.12	AGMAT,DNAJC16	protein_coding,protein_coding	AluSq2	NA	UTR3	N	Y	Y	N
LIV	rs2145396	A	chr1_15572651	cis	-0.175040529135152	6.0824524300789e-09	0.017982017982	ENSG00000116771.5,ENSG00000116138.12	AGMAT,DNAJC16	protein_coding,protein_coding	AluSz	NA	UTR3	N	N	Y	Y
LIV	rs76517829	C	chr1_15572651	cis	-0.177548734468359	4.0618449200901e-09	0.014985014985	ENSG00000116771.5,ENSG00000116138.12	AGMAT,DNAJC16	protein_coding,protein_coding	AluSz	NA	UTR3	N	N	Y	Y
LIV	rs10803391	A	chr1_15573252	cis	0.359472127504413	1.29542834574101e-08	0.01998001998	ENSG00000116771.5,ENSG00000116138.12	AGMAT,DNAJC16	protein_coding,protein_coding	AluSq2	NA	UTR3	N	Y	Y	N
LIV	rs10803392	C	chr1_15573252	cis	0.359472127504413	1.29542834574101e-08	0.01998001998	ENSG00000116771.5,ENSG00000116138.12	AGMAT,DNAJC16	protein_coding,protein_coding	AluSq2	NA	UTR3	N	Y	Y	N
LIV	rs55872514	T	chr1_15572651	cis	-0.175234111576142	5.94771277934478e-09	0.016983016983	ENSG00000116771.5,ENSG00000116138.12	AGMAT,DNAJC16	protein_coding,protein_coding	AluSz	NA	UTR3	N	N	Y	Y
LIV	rs75205488	G	chr1_15572651	cis	-0.174191012198997	7.55222155426634e-09	0.024975024975	ENSG00000116771.5,ENSG00000116138.12	AGMAT,DNAJC16	protein_coding,protein_coding	AluSz	NA	UTR3	N	N	Y	Y
LIV	rs11584398	G	chr1_15572651	cis	-0.17508063275466	6.04808669106237e-09	0.017982017982	ENSG00000116771.5,ENSG00000116138.12	AGMAT,DNAJC16	protein_coding,protein_coding	AluSz	NA	UTR3	N	N	Y	Y
LIV	rs12759296	T	chr1_15573252	cis	0.358868256235363	1.39729517226551e-08	0.020979020979	ENSG00000116771.5,ENSG00000116138.12	AGMAT,DNAJC16	protein_coding,protein_coding	AluSq2	NA	UTR3	N	Y	Y	N
LIV	rs199760591	TTTG	chr1_15573252	cis	0.360046115732294	1.29282977535273e-08	0.01998001998	ENSG00000116771.5,ENSG00000116138.12	AGMAT,DNAJC16	protein_coding,protein_coding	AluSq2	NA	UTR3	N	Y	Y	N
LIV	rs34696543	TTG	chr1_15573252	cis	0.366504110866065	5.97966569865922e-09	0.010989010989	ENSG00000116771.5,ENSG00000116138.12	AGMAT,DNAJC16	protein_coding,protein_coding	AluSq2	NA	UTR3	N	Y	Y	N
LIV	rs112135097	C	chr1_15572651	cis	-0.175272669868048	6.39615586008026e-09	0.020979020979	ENSG00000116771.5,ENSG00000116138.12	AGMAT,DNAJC16	protein_coding,protein_coding	AluSz	NA	UTR3	N	N	Y	Y
LIV	rs201500978	TTAC	chr1_15572651	cis	-0.192622958779734	2.65776147172922e-09	0.00999000999001	ENSG00000116771.5,ENSG00000116138.12	AGMAT,DNAJC16	protein_coding,protein_coding	AluSz	NA	UTR3	N	N	Y	Y
LIV	rs111838105	ACTT	chr1_15572651	cis	-0.178591292593591	4.2500904363841e-09	0.015984015984	ENSG00000116771.5,ENSG00000116138.12	AGMAT,DNAJC16	protein_coding,protein_coding	AluSz	NA	UTR3	N	N	Y	Y
LIV	rs7533125	T	chr1_15572651	cis	-0.175085880261425	6.04346484676727e-09	0.017982017982	ENSG00000116771.5,ENSG00000116138.12	AGMAT,DNAJC16	protein_coding,protein_coding	AluSz	NA	UTR3	N	N	Y	Y
LIV	rs200453368	T	chr1_15572651	cis	-0.18712454055901	3.50703225253337e-09	0.013986013986	ENSG00000116771.5,ENSG00000116138.12	AGMAT,DNAJC16	protein_coding,protein_coding	AluSz	NA	UTR3	N	N	Y	Y
LIV	rs11584209	G	chr1_15572651	cis	-0.175000063578614	6.11604778434114e-09	0.017982017982	ENSG00000116771.5,ENSG00000116138.12	AGMAT,DNAJC16	protein_coding,protein_coding	AluSz	NA	UTR3	N	N	Y	Y
LIV	rs72645821	C	chr1_15572651	cis	-0.175000382261037	6.11571699005016e-09	0.017982017982	ENSG00000116771.5,ENSG00000116138.12	AGMAT,DNAJC16	protein_coding,protein_coding	AluSz	NA	UTR3	N	N	Y	Y
LIV	rs11583040	A	chr1_15572651	cis	-0.175000382261037	6.11571699005016e-09	0.017982017982	ENSG00000116771.5,ENSG00000116138.12	AGMAT,DNAJC16	protein_coding,protein_coding	AluSz	NA	UTR3	N	N	Y	Y
LIV	rs60179695	G	chr1_15572651	cis	-0.175019942643814	6.0937791761605e-09	0.017982017982	ENSG00000116771.5,ENSG00000116138.12	AGMAT,DNAJC16	protein_coding,protein_coding	AluSz	NA	UTR3	N	N	Y	Y
LIV	rs72645826	A	chr1_15572651	cis	-0.175000382261037	6.11571699005016e-09	0.017982017982	ENSG00000116771.5,ENSG00000116138.12	AGMAT,DNAJC16	protein_coding,protein_coding	AluSz	NA	UTR3	N	N	Y	Y
LIV	rs72645829	A	chr1_15572651	cis	-0.175000382261037	6.11571699005016e-09	0.017982017982	ENSG00000116771.5,ENSG00000116138.12	AGMAT,DNAJC16	protein_coding,protein_coding	AluSz	NA	UTR3	N	N	Y	Y
LIV	rs72645830	A	chr1_15572651	cis	-0.175000382261037	6.11571699005016e-09	0.017982017982	ENSG00000116771.5,ENSG00000116138.12	AGMAT,DNAJC16	protein_coding,protein_coding	AluSz	NA	UTR3	N	N	Y	Y
LIV	rs111393493	G	chr1_15572651	cis	-0.175000382261037	6.11571699005016e-09	0.017982017982	ENSG00000116771.5,ENSG00000116138.12	AGMAT,DNAJC16	protein_coding,protein_coding	AluSz	NA	UTR3	N	N	Y	Y
LIV	rs57238793	A	chr1_15572651	cis	-0.168605350717492	1.82518194832746e-08	0.04995004995	ENSG00000116771.5,ENSG00000116138.12	AGMAT,DNAJC16	protein_coding,protein_coding	AluSz	NA	UTR3	N	N	Y	Y
LIV	rs59532384	C	chr1_15572651	cis	-0.160256042289804	2.82613450581532e-08	0.0729270729271	ENSG00000116771.5,ENSG00000116138.12	AGMAT,DNAJC16	protein_coding,protein_coding	AluSz	NA	UTR3	N	N	Y	Y
LIV	rs75132554	A	chr1_15572651	cis	-0.174998746915251	6.1168376150678e-09	0.017982017982	ENSG00000116771.5,ENSG00000116138.12	AGMAT,DNAJC16	protein_coding,protein_coding	AluSz	NA	UTR3	N	N	Y	Y
LIV	rs2236215	A	chr1_15572651	cis	-0.160254474736798	2.82662683955168e-08	0.0729270729271	ENSG00000116771.5,ENSG00000116138.12	AGMAT,DNAJC16	protein_coding,protein_coding	AluSz	NA	UTR3	N	N	Y	Y
LIV	rs41270255	G	chr1_15572651	cis	-0.175008212747598	6.11082955160004e-09	0.017982017982	ENSG00000116771.5,ENSG00000116138.12	AGMAT,DNAJC16	protein_coding,protein_coding	AluSz	NA	UTR3	N	N	Y	Y
LIV	rs927206	C	chr1_15572651	cis	-0.17501438600603	6.10691346850683e-09	0.017982017982	ENSG00000116771.5,ENSG00000116138.12	AGMAT,DNAJC16	protein_coding,protein_coding	AluSz	NA	UTR3	N	N	Y	Y
LIV	rs1467513	T	chr1_15573252	cis	0.359466780485124	1.29603164047381e-08	0.01998001998	ENSG00000116771.5,ENSG00000116138.12	AGMAT,DNAJC16	protein_coding,protein_coding	AluSq2	NA	UTR3	N	Y	Y	N
LIV	rs2145397	G	chr1_15572651	cis	-0.175261643518775	5.92951142713835e-09	0.016983016983	ENSG00000116771.5,ENSG00000116138.12	AGMAT,DNAJC16	protein_coding,protein_coding	AluSz	NA	UTR3	N	N	Y	Y
LIV	rs6656907	A	chr1_15572651	cis	-0.175103362094038	6.04999403263993e-09	0.017982017982	ENSG00000116771.5,ENSG00000116138.12	AGMAT,DNAJC16	protein_coding,protein_coding	AluSz	NA	UTR3	N	N	Y	Y
LIV	rs9298	C	chr1_15573252	cis	0.359540372863428	1.29328136337763e-08	0.01998001998	ENSG00000116771.5,ENSG00000116138.12	AGMAT,DNAJC16	protein_coding,protein_coding	AluSq2	NA	UTR3	N	Y	Y	N
LIV	rs59513462	C	chr1_15572651	cis	-0.183618034898612	3.99189839282568e-09	0.014985014985	ENSG00000116771.5,ENSG00000116138.12	AGMAT,DNAJC16	protein_coding,protein_coding	AluSz	NA	UTR3	N	N	Y	Y
LIV	rs11587541	T	chr1_15572651	cis	-0.175172696763377	6.00560190548417e-09	0.016983016983	ENSG00000116771.5,ENSG00000116138.12	AGMAT,DNAJC16	protein_coding,protein_coding	AluSz	NA	UTR3	N	N	Y	Y
LIV	rs41486146	G	chr1_15572651	cis	-0.175103241949978	6.22367992048521e-09	0.01998001998	ENSG00000116771.5,ENSG00000116138.12	AGMAT,DNAJC16	protein_coding,protein_coding	AluSz	NA	UTR3	N	N	Y	Y
LIV	rs6429753	T	chr1_15572651	cis	-0.160432466791377	2.7741363204899e-08	0.0719280719281	ENSG00000116771.5,ENSG00000116138.12	AGMAT,DNAJC16	protein_coding,protein_coding	AluSz	NA	UTR3	N	N	Y	Y
LIV	rs61213091	C	chr1_15572651	cis	-0.175310442573263	5.91715337092129e-09	0.016983016983	ENSG00000116771.5,ENSG00000116138.12	AGMAT,DNAJC16	protein_coding,protein_coding	AluSz	NA	UTR3	N	N	Y	Y
LIV	rs6674806	A	chr1_15572651	cis	-0.175615545297013	5.71012746351541e-09	0.015984015984	ENSG00000116771.5,ENSG00000116138.12	AGMAT,DNAJC16	protein_coding,protein_coding	AluSz	NA	UTR3	N	N	Y	Y
LIV	rs76125948	G	chr1_15572651	cis	-0.175418007300991	5.8866266646018e-09	0.016983016983	ENSG00000116771.5,ENSG00000116138.12	AGMAT,DNAJC16	protein_coding,protein_coding	AluSz	NA	UTR3	N	N	Y	Y
LIV	rs7525263	G	chr1_15572651	cis	-0.175246440854354	5.94429569019594e-09	0.016983016983	ENSG00000116771.5,ENSG00000116138.12	AGMAT,DNAJC16	protein_coding,protein_coding	AluSz	NA	UTR3	N	N	Y	Y
LIV	rs79336121	G	chr1_15572651	cis	-0.175250584537229	5.92820274416784e-09	0.016983016983	ENSG00000116771.5,ENSG00000116138.12	AGMAT,DNAJC16	protein_coding,protein_coding	AluSz	NA	UTR3	N	N	Y	Y
LIV	rs75777493	A	chr1_15572651	cis	-0.175209319446014	6.00808858986413e-09	0.016983016983	ENSG00000116771.5,ENSG00000116138.12	AGMAT,DNAJC16	protein_coding,protein_coding	AluSz	NA	UTR3	N	N	Y	Y
LIV	rs78083962	A	chr1_15572651	cis	-0.175034973812249	6.0699068017622e-09	0.017982017982	ENSG00000116771.5,ENSG00000116138.12	AGMAT,DNAJC16	protein_coding,protein_coding	AluSz	NA	UTR3	N	N	Y	Y
LIV	rs11544523	C	chr1_15572651	cis	-0.174864227353273	6.17438272820657e-09	0.018981018981	ENSG00000116771.5,ENSG00000116138.12	AGMAT,DNAJC16	protein_coding,protein_coding	AluSz	NA	UTR3	N	N	Y	Y
LIV	rs6669156	T	chr1_15572651	cis	-0.174921787671992	6.13476664786682e-09	0.017982017982	ENSG00000116771.5,ENSG00000116138.12	AGMAT,DNAJC16	protein_coding,protein_coding	AluSz	NA	UTR3	N	N	Y	Y
LIV	rs113177297	C	chr1_15572651	cis	-0.160313009085605	2.79269109784115e-08	0.0719280719281	ENSG00000116771.5,ENSG00000116138.12	AGMAT,DNAJC16	protein_coding,protein_coding	AluSz	NA	UTR3	N	N	Y	Y
LIV	rs6664388	C	chr1_15573252	cis	0.366043561526866	7.80017632135932e-09	0.013986013986	ENSG00000116771.5,ENSG00000116138.12	AGMAT,DNAJC16	protein_coding,protein_coding	AluSq2	NA	UTR3	N	Y	Y	N
LIV	rs61103742	A	chr1_15572651	cis	-0.160176608723506	2.83767544398513e-08	0.0729270729271	ENSG00000116771.5,ENSG00000116138.12	AGMAT,DNAJC16	protein_coding,protein_coding	AluSz	NA	UTR3	N	N	Y	Y
LIV	rs10803394	G	chr1_15573252	cis	0.370594377327047	4.95529166231986e-09	0.010989010989	ENSG00000116771.5,ENSG00000116138.12	AGMAT,DNAJC16	protein_coding,protein_coding	AluSq2	NA	UTR3	N	Y	Y	Y
LIV	rs11580170	C	chr1_15572651	cis	-0.160176608723506	2.83767544398513e-08	0.0729270729271	ENSG00000116771.5,ENSG00000116138.12	AGMAT,DNAJC16	protein_coding,protein_coding	AluSz	NA	UTR3	N	N	Y	Y
LIV	rs59475085	G	chr1_15572651	cis	-0.165601556225845	1.00536144385144e-08	0.032967032967	ENSG00000116771.5,ENSG00000116138.12	AGMAT,DNAJC16	protein_coding,protein_coding	AluSz	NA	UTR3	N	N	Y	Y
LIV	rs3737705	G	chr1_15573252	cis	0.372494685066089	4.30095505249432e-09	0.010989010989	ENSG00000116771.5,ENSG00000116138.12	AGMAT,DNAJC16	protein_coding,protein_coding	AluSq2	NA	UTR3	N	Y	Y	Y
LIV	rs6690219	T	chr1_15573252	cis	0.380678518628586	2.17526739142529e-09	0.00599400599401	ENSG00000116771.5,ENSG00000116138.12	AGMAT,DNAJC16	protein_coding,protein_coding	AluSq2	NA	UTR3	N	Y	Y	Y
LIV	rs45619934	G	chr1_15573252	cis	0.37515387351539	3.46903450684696e-09	0.00999000999001	ENSG00000116771.5,ENSG00000116138.12	AGMAT,DNAJC16	protein_coding,protein_coding	AluSq2	NA	UTR3	N	Y	Y	Y
LIV	rs72645851	G	chr1_15573001	cis	-0.404894041144784	9.14724888709867e-08	0.134865134865	ENSG00000116771.5,ENSG00000116138.12	AGMAT,DNAJC16	protein_coding,protein_coding	AluSq2	NA	UTR3	N	N	Y	Y
LIV	rs72645851	G	chr1_15572651	cis	-0.209615586475432	4.82293083061214e-08	0.115884115884	ENSG00000116771.5,ENSG00000116138.12	AGMAT,DNAJC16	protein_coding,protein_coding	AluSz	NA	UTR3	N	N	Y	Y
LIV	rs10159261	G	chr1_15573252	cis	0.375867293128044	4.91659197186278e-09	0.010989010989	ENSG00000116771.5,ENSG00000116138.12	AGMAT,DNAJC16	protein_coding,protein_coding	AluSq2	NA	UTR3	N	Y	Y	Y
LIV	rs7530124	A	chr1_15573252	cis	0.38044380092438	2.21538211348352e-09	0.00599400599401	ENSG00000116771.5,ENSG00000116138.12	AGMAT,DNAJC16	protein_coding,protein_coding	AluSq2	NA	UTR3	N	Y	Y	Y
LIV	rs41270271	G	chr1_15572651	cis	-0.16656124771131	9.24548693912505e-09	0.030969030969	ENSG00000116771.5,ENSG00000116138.12	AGMAT,DNAJC16	protein_coding,protein_coding	AluSz	NA	UTR3	N	N	Y	Y
LIV	rs6690043	G	chr1_15573252	cis	0.383081910659023	1.74893928538221e-09	0.00599400599401	ENSG00000116771.5,ENSG00000116138.12	AGMAT,DNAJC16	protein_coding,protein_coding	AluSq2	NA	UTR3	N	Y	Y	Y
LIV	rs6679229	A	chr1_15573252	cis	0.375531456340837	3.86019862392245e-09	0.00999000999001	ENSG00000116771.5,ENSG00000116138.12	AGMAT,DNAJC16	protein_coding,protein_coding	AluSq2	NA	UTR3	N	Y	Y	Y
LIV	rs6679323	A	chr1_15573252	cis	0.383499266992173	1.68185766181501e-09	0.00599400599401	ENSG00000116771.5,ENSG00000116138.12	AGMAT,DNAJC16	protein_coding,protein_coding	AluSq2	NA	UTR3	N	Y	Y	Y
LIV	rs6667182	C	chr1_15573252	cis	0.384786210534601	1.49071149267264e-09	0.00599400599401	ENSG00000116771.5,ENSG00000116138.12	AGMAT,DNAJC16	protein_coding,protein_coding	AluSq2	NA	UTR3	N	Y	Y	Y
LIV	rs6690758	G	chr1_15573252	cis	0.385118037896054	1.44367978608634e-09	0.00599400599401	ENSG00000116771.5,ENSG00000116138.12	AGMAT,DNAJC16	protein_coding,protein_coding	AluSq2	NA	UTR3	N	Y	Y	Y
LIV	rs68052904	T	chr1_15572651	cis	-0.169017751401206	2.19170894500209e-09	0.00899100899101	ENSG00000116771.5,ENSG00000116138.12	AGMAT,DNAJC16	protein_coding,protein_coding	AluSz	NA	UTR3	N	N	Y	Y
LIV	rs77576965	C	chr1_15572651	cis	-0.169075763936255	2.17696658338724e-09	0.00899100899101	ENSG00000116771.5,ENSG00000116138.12	AGMAT,DNAJC16	protein_coding,protein_coding	AluSz	NA	UTR3	N	N	Y	Y
LIV	rs76863986	A	chr1_15572651	cis	-0.168950860926942	2.21191489668275e-09	0.00899100899101	ENSG00000116771.5,ENSG00000116138.12	AGMAT,DNAJC16	protein_coding,protein_coding	AluSz	NA	UTR3	N	N	Y	Y
LIV	rs113339696	A	chr1_15572651	cis	-0.168328604267159	2.5482147277758e-09	0.00999000999001	ENSG00000116771.5,ENSG00000116138.12	AGMAT,DNAJC16	protein_coding,protein_coding	AluSz	NA	UTR3	N	N	Y	Y
LIV	rs16851819	T	chr1_15572651	cis	-0.167368958307019	2.69388276327364e-09	0.00999000999001	ENSG00000116771.5,ENSG00000116138.12	AGMAT,DNAJC16	protein_coding,protein_coding	AluSz	NA	UTR3	N	N	Y	Y
LIV	rs1547031	G	chr1_15572651	cis	-0.167199494002199	2.74837100424317e-09	0.00999000999001	ENSG00000116771.5,ENSG00000116138.12	AGMAT,DNAJC16	protein_coding,protein_coding	AluSz	NA	UTR3	N	N	Y	Y
LIV	rs1547033	T	chr1_15572651	cis	-0.167187747304591	2.75234597696574e-09	0.00999000999001	ENSG00000116771.5,ENSG00000116138.12	AGMAT,DNAJC16	protein_coding,protein_coding	AluSz	NA	UTR3	N	N	Y	Y
LIV	rs3980080	CAGA	chr1_15572651	cis	-0.167196065521993	2.74699459803213e-09	0.00999000999001	ENSG00000116771.5,ENSG00000116138.12	AGMAT,DNAJC16	protein_coding,protein_coding	AluSz	NA	UTR3	N	N	Y	Y
LIV	rs200209748	AGGT	chr1_15572651	cis	-0.167195919254615	2.74710658695024e-09	0.00999000999001	ENSG00000116771.5,ENSG00000116138.12	AGMAT,DNAJC16	protein_coding,protein_coding	AluSz	NA	UTR3	N	N	Y	Y
LIV	rs59860889	T	chr1_15572651	cis	-0.175995407749017	5.41873654245724e-10	0.002997002997	ENSG00000116771.5,ENSG00000116138.12	AGMAT,DNAJC16	protein_coding,protein_coding	AluSz	NA	UTR3	N	N	Y	Y
LIV	rs59684759	A	chr1_15572651	cis	-0.16890601738783	2.12618528318743e-09	0.00899100899101	ENSG00000116771.5,ENSG00000116138.12	AGMAT,DNAJC16	protein_coding,protein_coding	AluSz	NA	UTR3	N	N	Y	Y
LIV	rs72645861	A	chr1_15572651	cis	-0.168836616306297	2.14118916635714e-09	0.00899100899101	ENSG00000116771.5,ENSG00000116138.12	AGMAT,DNAJC16	protein_coding,protein_coding	AluSz	NA	UTR3	N	N	Y	Y
LIV	rs72645862	A	chr1_15572651	cis	-0.16882896120733	2.1423748046855e-09	0.00899100899101	ENSG00000116771.5,ENSG00000116138.12	AGMAT,DNAJC16	protein_coding,protein_coding	AluSz	NA	UTR3	N	N	Y	Y
LIV	rs60665438	C	chr1_15572651	cis	-0.168483641641315	2.52425952757768e-09	0.00999000999001	ENSG00000116771.5,ENSG00000116138.12	AGMAT,DNAJC16	protein_coding,protein_coding	AluSz	NA	UTR3	N	N	Y	Y
LIV	rs57182045	C	chr1_15572651	cis	-0.175706230165903	1.03350526036028e-09	0.003996003996	ENSG00000116771.5,ENSG00000116138.12	AGMAT,DNAJC16	protein_coding,protein_coding	AluSz	NA	UTR3	N	N	Y	Y
LIV	rs59064176	C	chr1_15572651	cis	-0.16971875677751	2.20477484443594e-09	0.00899100899101	ENSG00000116771.5,ENSG00000116138.12	AGMAT,DNAJC16	protein_coding,protein_coding	AluSz	NA	UTR3	N	N	Y	Y
LIV	rs72645863	A	chr1_15572651	cis	-0.196372568761512	2.27336905738755e-08	0.0589410589411	ENSG00000116771.5,ENSG00000116138.12	AGMAT,DNAJC16	protein_coding,protein_coding	AluSz	NA	UTR3	N	N	Y	Y
LIV	rs79974712	G	chr1_15572651	cis	-0.174479761639512	1.07258407091711e-09	0.004995004995	ENSG00000116771.5,ENSG00000116138.12	AGMAT,DNAJC16	protein_coding,protein_coding	AluSz	NA	UTR3	N	N	Y	Y
LIV	rs72645864	C	chr1_15572651	cis	-0.168779607124123	2.1506982411248e-09	0.00899100899101	ENSG00000116771.5,ENSG00000116138.12	AGMAT,DNAJC16	protein_coding,protein_coding	AluSz	NA	UTR3	N	N	Y	Y
LIV	rs56712503	A	chr1_15572651	cis	-0.162820718143011	5.93892912523801e-08	0.12987012987	ENSG00000116771.5,ENSG00000116138.12	AGMAT,DNAJC16	protein_coding,protein_coding	AluSz	NA	UTR3	N	N	Y	Y
LIV	rs60233444	A	chr1_15572651	cis	-0.161394710335202	8.2210285952407e-08	0.175824175824	ENSG00000116771.5,ENSG00000116138.12	AGMAT,DNAJC16	protein_coding,protein_coding	AluSz	NA	UTR3	N	N	Y	Y
LIV	rs60922904	T	chr1_15572651	cis	-0.170224657125152	3.28878474060928e-09	0.012987012987	ENSG00000116771.5,ENSG00000116138.12	AGMAT,DNAJC16	protein_coding,protein_coding	AluSz	NA	UTR3	N	N	Y	Y
LIV	rs16849152	A	chr1_15572651	cis	-0.168763572591435	2.15390981893774e-09	0.00899100899101	ENSG00000116771.5,ENSG00000116138.12	AGMAT,DNAJC16	protein_coding,protein_coding	AluSz	NA	UTR3	N	N	Y	Y
LIV	rs76000735	A	chr1_15572651	cis	-0.184500566745024	3.7121090591503e-10	0.002997002997	ENSG00000116771.5,ENSG00000116138.12	AGMAT,DNAJC16	protein_coding,protein_coding	AluSz	NA	UTR3	N	N	Y	Y
LIV	rs111815467	G	chr1_15572651	cis	-0.190346085134868	1.7051394618675e-08	0.045954045954	ENSG00000116771.5,ENSG00000116138.12	AGMAT,DNAJC16	protein_coding,protein_coding	AluSz	NA	UTR3	N	N	Y	Y
LIV	rs6669417	G	chr1_15572651	cis	-0.168749739699598	2.15494923065982e-09	0.00899100899101	ENSG00000116771.5,ENSG00000116138.12	AGMAT,DNAJC16	protein_coding,protein_coding	AluSz	NA	UTR3	N	N	Y	Y
LIV	rs58425551	A	chr1_15572651	cis	-0.168744907943182	2.15635337932315e-09	0.00899100899101	ENSG00000116771.5,ENSG00000116138.12	AGMAT,DNAJC16	protein_coding,protein_coding	AluSz	NA	UTR3	N	N	Y	Y
LIV	rs16851841	A	chr1_15572651	cis	-0.16872638999776	2.16040587042688e-09	0.00899100899101	ENSG00000116771.5,ENSG00000116138.12	AGMAT,DNAJC16	protein_coding,protein_coding	AluSz	NA	UTR3	N	N	Y	Y
LIV	rs200567057	T	chr1_15572651	cis	-0.170783005499701	2.72584786357447e-09	0.00999000999001	ENSG00000116771.5,ENSG00000116138.12	AGMAT,DNAJC16	protein_coding,protein_coding	AluSz	NA	UTR3	N	N	Y	Y
LIV	rs113567318	T	chr1_15572651	cis	-0.170323333605004	2.31486577350677e-09	0.00899100899101	ENSG00000116771.5,ENSG00000116138.12	AGMAT,DNAJC16	protein_coding,protein_coding	AluSz	NA	UTR3	N	N	Y	Y
LIV	rs6675334	A	chr1_15572651	cis	-0.168825332145809	2.13666514290477e-09	0.00899100899101	ENSG00000116771.5,ENSG00000116138.12	AGMAT,DNAJC16	protein_coding,protein_coding	AluSz	NA	UTR3	N	N	Y	Y
LIV	rs142375541	TTGG	chr1_15572651	cis	-0.166422944464944	4.77838928645182e-09	0.015984015984	ENSG00000116771.5,ENSG00000116138.12	AGMAT,DNAJC16	protein_coding,protein_coding	AluSz	NA	UTR3	N	N	Y	Y
LIV	rs201227418	A	chr1_15572651	cis	-0.185426210627524	5.55523143360648e-10	0.002997002997	ENSG00000116771.5,ENSG00000116138.12	AGMAT,DNAJC16	protein_coding,protein_coding	AluSz	NA	UTR3	N	N	Y	Y
LIV	rs137879218	T	chr1_15572651	cis	-0.185424669142835	5.55637400929943e-10	0.002997002997	ENSG00000116771.5,ENSG00000116138.12	AGMAT,DNAJC16	protein_coding,protein_coding	AluSz	NA	UTR3	N	N	Y	Y
LIV	rs56988124	G	chr1_15572651	cis	-0.185371611219837	5.5744674818667e-10	0.002997002997	ENSG00000116771.5,ENSG00000116138.12	AGMAT,DNAJC16	protein_coding,protein_coding	AluSz	NA	UTR3	N	N	Y	Y
LIV	rs58567918	A	chr1_15572651	cis	-0.169965232578236	1.84105173515882e-09	0.00699300699301	ENSG00000116771.5,ENSG00000116138.12	AGMAT,DNAJC16	protein_coding,protein_coding	AluSz	NA	UTR3	N	N	Y	Y
LIV	rs72645871	G	chr1_15572651	cis	-0.169943500803487	1.84584514430232e-09	0.00699300699301	ENSG00000116771.5,ENSG00000116138.12	AGMAT,DNAJC16	protein_coding,protein_coding	AluSz	NA	UTR3	N	N	Y	Y
LIV	rs74054797	G	chr1_15572651	cis	-0.169940197480458	1.84660555049258e-09	0.00699300699301	ENSG00000116771.5,ENSG00000116138.12	AGMAT,DNAJC16	protein_coding,protein_coding	AluSz	NA	UTR3	N	N	Y	Y
LIV	rs72645874	C	chr1_15572651	cis	-0.169940197480458	1.84660555049258e-09	0.00699300699301	ENSG00000116771.5,ENSG00000116138.12	AGMAT,DNAJC16	protein_coding,protein_coding	AluSz	NA	UTR3	N	N	Y	Y
LIV	rs61056912	A	chr1_15572651	cis	-0.169940763492845	1.84606867604728e-09	0.00699300699301	ENSG00000116771.5,ENSG00000116138.12	AGMAT,DNAJC16	protein_coding,protein_coding	AluSz	NA	UTR3	N	N	Y	Y
LIV	rs113548027	T	chr1_15572651	cis	-0.169933131650881	1.84756279548925e-09	0.00699300699301	ENSG00000116771.5,ENSG00000116138.12	AGMAT,DNAJC16	protein_coding,protein_coding	AluSz	NA	UTR3	N	N	Y	Y
LIV	rs201055495	TC	chr1_15572651	cis	-0.172472402139275	1.3001214813494e-09	0.00599400599401	ENSG00000116771.5,ENSG00000116138.12	AGMAT,DNAJC16	protein_coding,protein_coding	AluSz	NA	UTR3	N	N	Y	Y
LIV	rs67806552	T	chr1_15572651	cis	-0.169922125129127	1.84886070139049e-09	0.00699300699301	ENSG00000116771.5,ENSG00000116138.12	AGMAT,DNAJC16	protein_coding,protein_coding	AluSz	NA	UTR3	N	N	Y	Y
LIV	rs111699992	G	chr1_15572651	cis	-0.175395367556571	8.95935727276903e-10	0.002997002997	ENSG00000116771.5,ENSG00000116138.12	AGMAT,DNAJC16	protein_coding,protein_coding	AluSz	NA	UTR3	N	N	Y	Y
LIV	rs74455544	G	chr1_15572651	cis	-0.169914628332014	1.85036955326007e-09	0.00699300699301	ENSG00000116771.5,ENSG00000116138.12	AGMAT,DNAJC16	protein_coding,protein_coding	AluSz	NA	UTR3	N	N	Y	Y
LIV	rs16851848	G	chr1_15572651	cis	-0.169907464743635	1.85172615829702e-09	0.00699300699301	ENSG00000116771.5,ENSG00000116138.12	AGMAT,DNAJC16	protein_coding,protein_coding	AluSz	NA	UTR3	N	N	Y	Y
LIV	rs61296549	AG	chr1_15572651	cis	-0.169559418909718	2.19833136426959e-09	0.00899100899101	ENSG00000116771.5,ENSG00000116138.12	AGMAT,DNAJC16	protein_coding,protein_coding	AluSz	NA	UTR3	N	N	Y	Y
LIV	rs76630863	A	chr1_15572651	cis	-0.169902491880437	1.85201733399279e-09	0.00699300699301	ENSG00000116771.5,ENSG00000116138.12	AGMAT,DNAJC16	protein_coding,protein_coding	AluSz	NA	UTR3	N	N	Y	Y
LIV	rs79132295	G	chr1_15572651	cis	-0.16989984067494	1.85262888701404e-09	0.00699300699301	ENSG00000116771.5,ENSG00000116138.12	AGMAT,DNAJC16	protein_coding,protein_coding	AluSz	NA	UTR3	N	N	Y	Y
LIV	rs72645877	G	chr1_15572651	cis	-0.16989984067494	1.85262888701404e-09	0.00699300699301	ENSG00000116771.5,ENSG00000116138.12	AGMAT,DNAJC16	protein_coding,protein_coding	AluSz	NA	UTR3	N	N	Y	Y
LIV	rs72645879	A	chr1_15572651	cis	-0.169896602683393	1.85311009818713e-09	0.00699300699301	ENSG00000116771.5,ENSG00000116138.12	AGMAT,DNAJC16	protein_coding,protein_coding	AluSz	NA	UTR3	N	N	Y	Y
LIV	rs72645881	C	chr1_15572651	cis	-0.169896602683393	1.85311009818713e-09	0.00699300699301	ENSG00000116771.5,ENSG00000116138.12	AGMAT,DNAJC16	protein_coding,protein_coding	AluSz	NA	UTR3	N	N	Y	Y
LIV	rs6692461	A	chr1_15572651	cis	-0.169886842957996	1.85784435937841e-09	0.00699300699301	ENSG00000116771.5,ENSG00000116138.12	AGMAT,DNAJC16	protein_coding,protein_coding	AluSz	NA	UTR3	N	N	Y	Y
LIV	rs6692489	A	chr1_15572651	cis	-0.169890472119513	1.85375044577415e-09	0.00699300699301	ENSG00000116771.5,ENSG00000116138.12	AGMAT,DNAJC16	protein_coding,protein_coding	AluSz	NA	UTR3	N	N	Y	Y
LIV	rs72645883	C	chr1_15572651	cis	-0.191414185059361	6.62906645564302e-08	0.140859140859	ENSG00000116771.5,ENSG00000116138.12	AGMAT,DNAJC16	protein_coding,protein_coding	AluSz	NA	UTR3	N	N	Y	Y
LIV	rs72871747	C	chr1_15572651	cis	-0.169883548228489	1.85533517190392e-09	0.00699300699301	ENSG00000116771.5,ENSG00000116138.12	AGMAT,DNAJC16	protein_coding,protein_coding	AluSz	NA	UTR3	N	N	Y	Y
LIV	rs56128111	T	chr1_15572651	cis	-0.169878548888908	1.8564391200552e-09	0.00699300699301	ENSG00000116771.5,ENSG00000116138.12	AGMAT,DNAJC16	protein_coding,protein_coding	AluSz	NA	UTR3	N	N	Y	Y
LIV	rs16851851	C	chr1_15572651	cis	-0.169882815075499	1.8507771052468e-09	0.00699300699301	ENSG00000116771.5,ENSG00000116138.12	AGMAT,DNAJC16	protein_coding,protein_coding	AluSz	NA	UTR3	N	N	Y	Y
LIV	rs72645887	G	chr1_15572651	cis	-0.172069237438388	9.41366460900429e-10	0.003996003996	ENSG00000116771.5,ENSG00000116138.12	AGMAT,DNAJC16	protein_coding,protein_coding	AluSz	NA	UTR3	N	N	Y	Y
LIV	rs72645888	C	chr1_15572651	cis	-0.169876769606017	1.85126344840459e-09	0.00699300699301	ENSG00000116771.5,ENSG00000116138.12	AGMAT,DNAJC16	protein_coding,protein_coding	AluSz	NA	UTR3	N	N	Y	Y
LIV	rs72645889	T	chr1_15572651	cis	-0.16987704713431	1.85514373868297e-09	0.00699300699301	ENSG00000116771.5,ENSG00000116138.12	AGMAT,DNAJC16	protein_coding,protein_coding	AluSz	NA	UTR3	N	N	Y	Y
LIV	rs72645890	A	chr1_15572651	cis	-0.171335080209682	1.61471857802109e-09	0.00699300699301	ENSG00000116771.5,ENSG00000116138.12	AGMAT,DNAJC16	protein_coding,protein_coding	AluSz	NA	UTR3	N	N	Y	Y
LIV	rs75820936	T	chr1_15572651	cis	-0.170995448245464	1.71469402832696e-09	0.00699300699301	ENSG00000116771.5,ENSG00000116138.12	AGMAT,DNAJC16	protein_coding,protein_coding	AluSz	NA	UTR3	N	N	Y	Y
LIV	rs72871755	C	chr1_15572651	cis	-0.169940831318741	1.88028364060378e-09	0.00699300699301	ENSG00000116771.5,ENSG00000116138.12	AGMAT,DNAJC16	protein_coding,protein_coding	AluSz	NA	UTR3	N	N	Y	Y
LIV	rs16851855	G	chr1_15572651	cis	-0.16983640249182	1.85998667731718e-09	0.00699300699301	ENSG00000116771.5,ENSG00000116138.12	AGMAT,DNAJC16	protein_coding,protein_coding	AluSz	NA	UTR3	N	N	Y	Y
LIV	rs72645893	C	chr1_15572651	cis	-0.169929402501731	1.84235218877984e-09	0.00699300699301	ENSG00000116771.5,ENSG00000116138.12	AGMAT,DNAJC16	protein_coding,protein_coding	AluSz	NA	UTR3	N	N	Y	Y
LIV	rs72645895	G	chr1_15572651	cis	-0.169875646990631	1.85221536011677e-09	0.00699300699301	ENSG00000116771.5,ENSG00000116138.12	AGMAT,DNAJC16	protein_coding,protein_coding	AluSz	NA	UTR3	N	N	Y	Y
LIV	rs72645897	C	chr1_15572651	cis	-0.16987829353779	1.85168348172908e-09	0.00699300699301	ENSG00000116771.5,ENSG00000116138.12	AGMAT,DNAJC16	protein_coding,protein_coding	AluSz	NA	UTR3	N	N	Y	Y
LIV	rs72645900	A	chr1_15572651	cis	-0.170025458501957	1.84407066588432e-09	0.00699300699301	ENSG00000116771.5,ENSG00000116138.12	AGMAT,DNAJC16	protein_coding,protein_coding	AluSz	NA	UTR3	N	N	Y	Y
LIV	rs12385690	T	chr1_15572651	cis	-0.169907411183052	1.84584309452141e-09	0.00699300699301	ENSG00000116771.5,ENSG00000116138.12	AGMAT,DNAJC16	protein_coding,protein_coding	AluSz	NA	UTR3	N	N	Y	Y
LIV	rs77199493	A	chr1_15572651	cis	-0.169966392498699	1.83404424888616e-09	0.00699300699301	ENSG00000116771.5,ENSG00000116138.12	AGMAT,DNAJC16	protein_coding,protein_coding	AluSz	NA	UTR3	N	N	Y	Y
LIV	rs72647105	C	chr1_15572651	cis	-0.169974790740016	1.83238207338155e-09	0.00699300699301	ENSG00000116771.5,ENSG00000116138.12	AGMAT,DNAJC16	protein_coding,protein_coding	AluSz	NA	UTR3	N	N	Y	Y
LIV	rs6701009	T	chr1_15572651	cis	-0.169982413867999	1.83184664700633e-09	0.00699300699301	ENSG00000116771.5,ENSG00000116138.12	AGMAT,DNAJC16	protein_coding,protein_coding	AluSz	NA	UTR3	N	N	Y	Y
LIV	rs6703766	T	chr1_15572651	cis	-0.171896572921825	2.16944833237891e-09	0.00899100899101	ENSG00000116771.5,ENSG00000116138.12	AGMAT,DNAJC16	protein_coding,protein_coding	AluSz	NA	UTR3	N	N	Y	Y
LIV	rs6703776	T	chr1_15572651	cis	-0.177102607228918	3.7671764068577e-10	0.002997002997	ENSG00000116771.5,ENSG00000116138.12	AGMAT,DNAJC16	protein_coding,protein_coding	AluSz	NA	UTR3	N	N	Y	Y
LIV	rs12064615	A	chr1_15572651	cis	-0.170048265683944	1.81832336681938e-09	0.00699300699301	ENSG00000116771.5,ENSG00000116138.12	AGMAT,DNAJC16	protein_coding,protein_coding	AluSz	NA	UTR3	N	N	Y	Y
LIV	rs6666373	A	chr1_15572651	cis	-0.170070828001471	1.81629606212159e-09	0.00699300699301	ENSG00000116771.5,ENSG00000116138.12	AGMAT,DNAJC16	protein_coding,protein_coding	AluSz	NA	UTR3	N	N	Y	Y
LIV	rs200252827	T	chr1_15572651	cis	-0.17504333120789	8.80594829438249e-10	0.002997002997	ENSG00000116771.5,ENSG00000116138.12	AGMAT,DNAJC16	protein_coding,protein_coding	AluSz	NA	UTR3	N	N	Y	Y
LIV	rs59148604	T	chr1_15572651	cis	-0.16818988778761	3.55508935122041e-09	0.013986013986	ENSG00000116771.5,ENSG00000116138.12	AGMAT,DNAJC16	protein_coding,protein_coding	AluSz	NA	UTR3	N	N	Y	Y
LIV	rs111329469	T	chr1_15572651	cis	-0.170686829254763	6.12629107431566e-09	0.017982017982	ENSG00000116771.5,ENSG00000116138.12	AGMAT,DNAJC16	protein_coding,protein_coding	AluSz	NA	UTR3	N	N	Y	Y
LIV	rs59708086	C	chr1_15572651	cis	-0.170814257087315	6.04786178711921e-09	0.017982017982	ENSG00000116771.5,ENSG00000116138.12	AGMAT,DNAJC16	protein_coding,protein_coding	AluSz	NA	UTR3	N	N	Y	Y
LIV	rs3940061	C	chr1_15572651	cis	-0.170925731423543	1.4576676557835e-09	0.00699300699301	ENSG00000116771.5,ENSG00000116138.12	AGMAT,DNAJC16	protein_coding,protein_coding	AluSz	NA	UTR3	N	N	Y	Y
LIV	rs72647111	G	chr1_15572651	cis	-0.19161834048616	6.35503232742405e-08	0.137862137862	ENSG00000116771.5,ENSG00000116138.12	AGMAT,DNAJC16	protein_coding,protein_coding	AluSz	NA	UTR3	N	N	Y	Y
LIV	rs74057713	G	chr1_15572651	cis	-0.170143723205997	1.80006933212364e-09	0.00699300699301	ENSG00000116771.5,ENSG00000116138.12	AGMAT,DNAJC16	protein_coding,protein_coding	AluSz	NA	UTR3	N	N	Y	Y
LIV	rs6429762	A	chr1_15572651	cis	-0.170405428909844	1.74478943915886e-09	0.00699300699301	ENSG00000116771.5,ENSG00000116138.12	AGMAT,DNAJC16	protein_coding,protein_coding	AluSz	NA	UTR3	N	N	Y	Y
LIV	rs1122386	C	chr1_15572651	cis	-0.170160219877619	1.79685211863886e-09	0.00699300699301	ENSG00000116771.5,ENSG00000116138.12	AGMAT,DNAJC16	protein_coding,protein_coding	AluSz	NA	UTR3	N	N	Y	Y
LIV	rs1122387	T	chr1_15572651	cis	-0.170155253080652	1.80075455565631e-09	0.00699300699301	ENSG00000116771.5,ENSG00000116138.12	AGMAT,DNAJC16	protein_coding,protein_coding	AluSz	NA	UTR3	N	N	Y	Y
LIV	rs78175477	C	chr1_15572651	cis	-0.170169459167454	1.79523511586315e-09	0.00699300699301	ENSG00000116771.5,ENSG00000116138.12	AGMAT,DNAJC16	protein_coding,protein_coding	AluSz	NA	UTR3	N	N	Y	Y
LIV	rs114965635	A	chr1_15572651	cis	-0.160011362174764	8.39731128348566e-08	0.180819180819	ENSG00000116771.5,ENSG00000116138.12	AGMAT,DNAJC16	protein_coding,protein_coding	AluSz	NA	UTR3	N	N	Y	Y
LIV	rs55824149	C	chr1_15572651	cis	-0.174284538174405	7.41553350491342e-10	0.002997002997	ENSG00000116771.5,ENSG00000116138.12	AGMAT,DNAJC16	protein_coding,protein_coding	AluSz	NA	UTR3	N	N	Y	Y
LIV	rs59991988	T	chr1_15572651	cis	-0.170329855530978	1.81303119441108e-09	0.00699300699301	ENSG00000116771.5,ENSG00000116138.12	AGMAT,DNAJC16	protein_coding,protein_coding	AluSz	NA	UTR3	N	N	Y	Y
LIV	rs16851876	A	chr1_15572651	cis	-0.170179484486079	1.79369324924683e-09	0.00699300699301	ENSG00000116771.5,ENSG00000116138.12	AGMAT,DNAJC16	protein_coding,protein_coding	AluSz	NA	UTR3	N	N	Y	Y
LIV	rs2861387	G	chr1_15572651	cis	-0.170195676559214	1.79243851596967e-09	0.00699300699301	ENSG00000116771.5,ENSG00000116138.12	AGMAT,DNAJC16	protein_coding,protein_coding	AluSz	NA	UTR3	N	N	Y	Y
LIV	rs60801260	GT	chr1_15572651	cis	-0.170207377891027	1.79302917026795e-09	0.00699300699301	ENSG00000116771.5,ENSG00000116138.12	AGMAT,DNAJC16	protein_coding,protein_coding	AluSz	NA	UTR3	N	N	Y	Y
LIV	rs7545782	G	chr1_15572651	cis	-0.167285539139687	4.47801708539671e-09	0.015984015984	ENSG00000116771.5,ENSG00000116138.12	AGMAT,DNAJC16	protein_coding,protein_coding	AluSz	NA	UTR3	N	N	Y	Y
LIV	rs72647118	G	chr1_15572651	cis	-0.170575522736117	1.72403058234738e-09	0.00699300699301	ENSG00000116771.5,ENSG00000116138.12	AGMAT,DNAJC16	protein_coding,protein_coding	AluSz	NA	UTR3	N	N	Y	Y
LIV	rs72647120	G	chr1_15572651	cis	-0.170589029153036	1.7217534578789e-09	0.00699300699301	ENSG00000116771.5,ENSG00000116138.12	AGMAT,DNAJC16	protein_coding,protein_coding	AluSz	NA	UTR3	N	N	Y	Y
LIV	rs77013414	C	chr1_15572651	cis	-0.171246418721162	1.86104656513881e-09	0.00699300699301	ENSG00000116771.5,ENSG00000116138.12	AGMAT,DNAJC16	protein_coding,protein_coding	AluSz	NA	UTR3	N	N	Y	Y
LIV	rs6429766	T	chr1_15572651	cis	-0.165416385246162	8.1290916446216e-09	0.026973026973	ENSG00000116771.5,ENSG00000116138.12	AGMAT,DNAJC16	protein_coding,protein_coding	AluSz	NA	UTR3	N	N	Y	Y
LIV	rs3795763	C	chr1_15572651	cis	-0.170748539020213	1.69541721224279e-09	0.00699300699301	ENSG00000116771.5,ENSG00000116138.12	AGMAT,DNAJC16	protein_coding,protein_coding	AluSz	NA	UTR3	N	N	Y	Y
LIV	rs16851884	A	chr1_15572651	cis	-0.170824303226394	1.68365653764695e-09	0.00699300699301	ENSG00000116771.5,ENSG00000116138.12	AGMAT,DNAJC16	protein_coding,protein_coding	AluSz	NA	UTR3	N	N	Y	Y
LIV	rs6660234	T	chr1_15572651	cis	-0.170847046717743	1.68037266184474e-09	0.00699300699301	ENSG00000116771.5,ENSG00000116138.12	AGMAT,DNAJC16	protein_coding,protein_coding	AluSz	NA	UTR3	N	N	Y	Y
LIV	rs6668726	G	chr1_15572651	cis	-0.170848062920528	1.68021102805212e-09	0.00699300699301	ENSG00000116771.5,ENSG00000116138.12	AGMAT,DNAJC16	protein_coding,protein_coding	AluSz	NA	UTR3	N	N	Y	Y
LIV	rs6429767	G	chr1_15572651	cis	-0.170870759836583	1.67692258023283e-09	0.00699300699301	ENSG00000116771.5,ENSG00000116138.12	AGMAT,DNAJC16	protein_coding,protein_coding	AluSz	NA	UTR3	N	N	Y	Y
LIV	rs6429768	G	chr1_15572651	cis	-0.170876124858537	1.67622768015143e-09	0.00699300699301	ENSG00000116771.5,ENSG00000116138.12	AGMAT,DNAJC16	protein_coding,protein_coding	AluSz	NA	UTR3	N	N	Y	Y
LIV	rs72647128	T	chr1_15572651	cis	-0.170890980629575	1.67396787136076e-09	0.00699300699301	ENSG00000116771.5,ENSG00000116138.12	AGMAT,DNAJC16	protein_coding,protein_coding	AluSz	NA	UTR3	N	N	Y	Y
LIV	rs67349836	T	chr1_15572651	cis	-0.173296469068098	1.39384746191105e-09	0.00599400599401	ENSG00000116771.5,ENSG00000116138.12	AGMAT,DNAJC16	protein_coding,protein_coding	AluSz	NA	UTR3	N	N	Y	Y
LIV	rs7515078	A	chr1_15572651	cis	-0.170984895683625	1.66411427513637e-09	0.00699300699301	ENSG00000116771.5,ENSG00000116138.12	AGMAT,DNAJC16	protein_coding,protein_coding	AluSz	NA	UTR3	N	N	Y	Y
LIV	rs6429769	C	chr1_15572651	cis	-0.170986144217427	1.66424519541402e-09	0.00699300699301	ENSG00000116771.5,ENSG00000116138.12	AGMAT,DNAJC16	protein_coding,protein_coding	AluSz	NA	UTR3	N	N	Y	Y
LIV	rs6696286	C	chr1_15572651	cis	-0.170985618374781	1.66459700084471e-09	0.00699300699301	ENSG00000116771.5,ENSG00000116138.12	AGMAT,DNAJC16	protein_coding,protein_coding	AluSz	NA	UTR3	N	N	Y	Y
LIV	rs7531396	G	chr1_15572651	cis	-0.170988814581835	1.66544004029291e-09	0.00699300699301	ENSG00000116771.5,ENSG00000116138.12	AGMAT,DNAJC16	protein_coding,protein_coding	AluSz	NA	UTR3	N	N	Y	Y
LIV	rs56032936	T	chr1_15572651	cis	-0.170987350171093	1.66699642822608e-09	0.00699300699301	ENSG00000116771.5,ENSG00000116138.12	AGMAT,DNAJC16	protein_coding,protein_coding	AluSz	NA	UTR3	N	N	Y	Y
LIV	rs56057412	G	chr1_15572651	cis	-0.17307766772571	1.06557264448314e-09	0.004995004995	ENSG00000116771.5,ENSG00000116138.12	AGMAT,DNAJC16	protein_coding,protein_coding	AluSz	NA	UTR3	N	N	Y	Y
LIV	rs59558854	T	chr1_15572651	cis	-0.170984917219527	1.66803620059372e-09	0.00699300699301	ENSG00000116771.5,ENSG00000116138.12	AGMAT,DNAJC16	protein_coding,protein_coding	AluSz	NA	UTR3	N	N	Y	Y
LIV	rs111434645	G	chr1_15572651	cis	-0.172240238324966	1.85477278662971e-09	0.00699300699301	ENSG00000116771.5,ENSG00000116138.12	AGMAT,DNAJC16	protein_coding,protein_coding	AluSz	NA	UTR3	N	N	Y	Y
LIV	rs7516453	C	chr1_15572651	cis	-0.178127711715731	6.7126389652345e-10	0.002997002997	ENSG00000116771.5,ENSG00000116138.12	AGMAT,DNAJC16	protein_coding,protein_coding	AluSz	NA	UTR3	N	N	Y	Y
LIV	rs7516462	C	chr1_15572651	cis	-0.181525903879943	7.34537414978773e-10	0.002997002997	ENSG00000116771.5,ENSG00000116138.12	AGMAT,DNAJC16	protein_coding,protein_coding	AluSz	NA	UTR3	N	N	Y	Y
LIV	rs78873257	T	chr1_15572651	cis	-0.177088777399434	7.9842592658762e-10	0.002997002997	ENSG00000116771.5,ENSG00000116138.12	AGMAT,DNAJC16	protein_coding,protein_coding	AluSz	NA	UTR3	N	N	Y	Y
LIV	rs1980607	A	chr1_15572651	cis	-0.171068148428919	1.61721192463373e-09	0.00699300699301	ENSG00000116771.5,ENSG00000116138.12	AGMAT,DNAJC16	protein_coding,protein_coding	AluSz	NA	UTR3	N	N	Y	Y
LIV	rs3979448	A	chr1_15572651	cis	-0.170950483284193	1.67910593652144e-09	0.00699300699301	ENSG00000116771.5,ENSG00000116138.12	AGMAT,DNAJC16	protein_coding,protein_coding	AluSz	NA	UTR3	N	N	Y	Y
LIV	rs2104038	A	chr1_15572651	cis	-0.16879230922665	3.94765444137253e-09	0.014985014985	ENSG00000116771.5,ENSG00000116138.12	AGMAT,DNAJC16	protein_coding,protein_coding	AluSz	NA	UTR3	N	N	Y	Y
LIV	rs7529563	T	chr1_15572651	cis	-0.171012356446775	1.86644446565899e-09	0.00699300699301	ENSG00000116771.5,ENSG00000116138.12	AGMAT,DNAJC16	protein_coding,protein_coding	AluSz	NA	UTR3	N	N	Y	Y
LIV	rs7537618	G	chr1_15572651	cis	-0.170949332233672	1.67933082657153e-09	0.00699300699301	ENSG00000116771.5,ENSG00000116138.12	AGMAT,DNAJC16	protein_coding,protein_coding	AluSz	NA	UTR3	N	N	Y	Y
LIV	rs7529759	A	chr1_15572651	cis	-0.170949332233672	1.67933082657153e-09	0.00699300699301	ENSG00000116771.5,ENSG00000116138.12	AGMAT,DNAJC16	protein_coding,protein_coding	AluSz	NA	UTR3	N	N	Y	Y
LIV	rs112813737	CA	chr1_15572651	cis	-0.175119684376285	9.049391192299e-10	0.002997002997	ENSG00000116771.5,ENSG00000116138.12	AGMAT,DNAJC16	protein_coding,protein_coding	AluSz	NA	UTR3	N	N	Y	Y
LIV	rs6693694	G	chr1_15572651	cis	-0.170940878594613	1.68134704067197e-09	0.00699300699301	ENSG00000116771.5,ENSG00000116138.12	AGMAT,DNAJC16	protein_coding,protein_coding	AluSz	NA	UTR3	N	N	Y	Y
LIV	rs72647138	C	chr1_15572651	cis	-0.170940878594613	1.68134704067197e-09	0.00699300699301	ENSG00000116771.5,ENSG00000116138.12	AGMAT,DNAJC16	protein_coding,protein_coding	AluSz	NA	UTR3	N	N	Y	Y
LIV	rs60316092	T	chr1_15572651	cis	-0.171095178943076	1.62452243083896e-09	0.00699300699301	ENSG00000116771.5,ENSG00000116138.12	AGMAT,DNAJC16	protein_coding,protein_coding	AluSz	NA	UTR3	N	N	Y	Y
LIV	rs112221616	CT	chr1_15572651	cis	-0.157555127948175	5.02696509371363e-08	0.116883116883	ENSG00000116771.5,ENSG00000116138.12	AGMAT,DNAJC16	protein_coding,protein_coding	AluSz	NA	UTR3	N	N	Y	Y
LIV	rs76157837	GT	chr1_15572651	cis	-0.171058203857183	1.67224449812015e-09	0.00699300699301	ENSG00000116771.5,ENSG00000116138.12	AGMAT,DNAJC16	protein_coding,protein_coding	AluSz	NA	UTR3	N	N	Y	Y
LIV	rs17448778	T	chr1_15572651	cis	-0.170942647478142	1.68329795165414e-09	0.00699300699301	ENSG00000116771.5,ENSG00000116138.12	AGMAT,DNAJC16	protein_coding,protein_coding	AluSz	NA	UTR3	N	N	Y	Y
LIV	rs6695903	G	chr1_15572651	cis	-0.170943781937223	1.68307570327237e-09	0.00699300699301	ENSG00000116771.5,ENSG00000116138.12	AGMAT,DNAJC16	protein_coding,protein_coding	AluSz	NA	UTR3	N	N	Y	Y
LIV	rs932602	A	chr1_15572651	cis	-0.170940025280562	1.68155030224734e-09	0.00699300699301	ENSG00000116771.5,ENSG00000116138.12	AGMAT,DNAJC16	protein_coding,protein_coding	AluSz	NA	UTR3	N	N	Y	Y
LIV	rs3766163	T	chr1_15572651	cis	-0.170940025280562	1.68155030224734e-09	0.00699300699301	ENSG00000116771.5,ENSG00000116138.12	AGMAT,DNAJC16	protein_coding,protein_coding	AluSz	NA	UTR3	N	N	Y	Y
LIV	rs10492986	T	chr1_15572651	cis	-0.170940025280562	1.68155030224734e-09	0.00699300699301	ENSG00000116771.5,ENSG00000116138.12	AGMAT,DNAJC16	protein_coding,protein_coding	AluSz	NA	UTR3	N	N	Y	Y
LIV	rs41270279	A	chr1_15572651	cis	-0.170947487479249	1.68011485033113e-09	0.00699300699301	ENSG00000116771.5,ENSG00000116138.12	AGMAT,DNAJC16	protein_coding,protein_coding	AluSz	NA	UTR3	N	N	Y	Y
LIV	rs7536654	C	chr1_15572651	cis	-0.170944805655781	1.68385813472012e-09	0.00699300699301	ENSG00000116771.5,ENSG00000116138.12	AGMAT,DNAJC16	protein_coding,protein_coding	AluSz	NA	UTR3	N	N	Y	Y
LIV	rs998032	T	chr1_15572651	cis	-0.170940025280562	1.68155030224734e-09	0.00699300699301	ENSG00000116771.5,ENSG00000116138.12	AGMAT,DNAJC16	protein_coding,protein_coding	AluSz	NA	UTR3	N	N	Y	Y
LIV	rs927207	A	chr1_15572651	cis	-0.170940025280562	1.68155030224734e-09	0.00699300699301	ENSG00000116771.5,ENSG00000116138.12	AGMAT,DNAJC16	protein_coding,protein_coding	AluSz	NA	UTR3	N	N	Y	Y
LIV	rs79570154	T	chr1_15572651	cis	-0.171165135475501	1.65264732524032e-09	0.00699300699301	ENSG00000116771.5,ENSG00000116138.12	AGMAT,DNAJC16	protein_coding,protein_coding	AluSz	NA	UTR3	N	N	Y	Y
LIV	rs17448966	T	chr1_15572651	cis	-0.171184996451179	1.64936285636465e-09	0.00699300699301	ENSG00000116771.5,ENSG00000116138.12	AGMAT,DNAJC16	protein_coding,protein_coding	AluSz	NA	UTR3	N	N	Y	Y
LIV	rs142229576	AG	chr1_15572651	cis	-0.198554744366277	2.80775823479771e-08	0.0719280719281	ENSG00000116771.5,ENSG00000116138.12	AGMAT,DNAJC16	protein_coding,protein_coding	AluSz	NA	UTR3	N	N	Y	Y
LIV	rs34453754	G	chr1_15572651	cis	-0.171822093755385	1.56166530450554e-09	0.00699300699301	ENSG00000116771.5,ENSG00000116138.12	AGMAT,DNAJC16	protein_coding,protein_coding	AluSz	NA	UTR3	N	N	Y	Y
LIV	rs35509554	C	chr1_15572651	cis	-0.171703347624852	1.55397202322521e-09	0.00699300699301	ENSG00000116771.5,ENSG00000116138.12	AGMAT,DNAJC16	protein_coding,protein_coding	AluSz	NA	UTR3	N	N	Y	Y
LIV	rs7556473	A	chr1_15572651	cis	-0.164242200176314	2.07850493862642e-08	0.0539460539461	ENSG00000116771.5,ENSG00000116138.12	AGMAT,DNAJC16	protein_coding,protein_coding	AluSz	NA	UTR3	N	N	Y	Y
LIV	rs7521846	G	chr1_15572651	cis	-0.164213933222101	2.08671166318464e-08	0.0539460539461	ENSG00000116771.5,ENSG00000116138.12	AGMAT,DNAJC16	protein_coding,protein_coding	AluSz	NA	UTR3	N	N	Y	Y
LIV	rs7545107	C	chr1_15572651	cis	-0.164268951467502	2.07296310241011e-08	0.0539460539461	ENSG00000116771.5,ENSG00000116138.12	AGMAT,DNAJC16	protein_coding,protein_coding	AluSz	NA	UTR3	N	N	Y	Y
LIV	rs398089142	A	chr1_15572651	cis	-0.16376499392596	2.22084790573863e-08	0.0569430569431	ENSG00000116771.5,ENSG00000116138.12	AGMAT,DNAJC16	protein_coding,protein_coding	AluSz	NA	UTR3	N	N	Y	Y
LIV	rs2093186	C	chr1_15572651	cis	-0.163403587237574	2.32409497709927e-08	0.0599400599401	ENSG00000116771.5,ENSG00000116138.12	AGMAT,DNAJC16	protein_coding,protein_coding	AluSz	NA	UTR3	N	N	Y	Y
LIV	rs66945208	T	chr1_15572651	cis	-0.163134729378682	2.40422576145804e-08	0.0609390609391	ENSG00000116771.5,ENSG00000116138.12	AGMAT,DNAJC16	protein_coding,protein_coding	AluSz	NA	UTR3	N	N	Y	Y
LIV	rs35932226	G	chr1_15572651	cis	-0.163058097129014	2.42642461559569e-08	0.0629370629371	ENSG00000116771.5,ENSG00000116138.12	AGMAT,DNAJC16	protein_coding,protein_coding	AluSz	NA	UTR3	N	N	Y	Y
LIV	rs12746773	C	chr1_15572651	cis	-0.162854844514906	2.48762548299432e-08	0.0679320679321	ENSG00000116771.5,ENSG00000116138.12	AGMAT,DNAJC16	protein_coding,protein_coding	AluSz	NA	UTR3	N	N	Y	Y
LIV	rs12747696	A	chr1_15572651	cis	-0.163118381380884	2.41806223417443e-08	0.0629370629371	ENSG00000116771.5,ENSG00000116138.12	AGMAT,DNAJC16	protein_coding,protein_coding	AluSz	NA	UTR3	N	N	Y	Y
LIV	rs61169376	A	chr1_15572651	cis	-0.163229227199955	2.3896986101826e-08	0.0609390609391	ENSG00000116771.5,ENSG00000116138.12	AGMAT,DNAJC16	protein_coding,protein_coding	AluSz	NA	UTR3	N	N	Y	Y
LIV	rs34313093	A	chr1_15572651	cis	-0.16257292162451	2.93233275940443e-08	0.0729270729271	ENSG00000116771.5,ENSG00000116138.12	AGMAT,DNAJC16	protein_coding,protein_coding	AluSz	NA	UTR3	N	N	Y	Y
LIV	rs112592385	CT	chr1_15572651	cis	-0.164033960744304	2.1233565814873e-08	0.0549450549451	ENSG00000116771.5,ENSG00000116138.12	AGMAT,DNAJC16	protein_coding,protein_coding	AluSz	NA	UTR3	N	N	Y	Y
LIV	rs12082523	C	chr1_15572651	cis	-0.163212539567569	2.42956013689207e-08	0.0629370629371	ENSG00000116771.5,ENSG00000116138.12	AGMAT,DNAJC16	protein_coding,protein_coding	AluSz	NA	UTR3	N	N	Y	Y
LIV	rs34426856	C	chr1_15572651	cis	-0.163441213398803	2.3347602054124e-08	0.0599400599401	ENSG00000116771.5,ENSG00000116138.12	AGMAT,DNAJC16	protein_coding,protein_coding	AluSz	NA	UTR3	N	N	Y	Y
LIV	rs7512308	C	chr1_15572651	cis	-0.163521055510435	2.31591658349578e-08	0.0599400599401	ENSG00000116771.5,ENSG00000116138.12	AGMAT,DNAJC16	protein_coding,protein_coding	AluSz	NA	UTR3	N	N	Y	Y
LIV	rs6675131	T	chr1_15572651	cis	-0.163493750661939	2.32046118912785e-08	0.0599400599401	ENSG00000116771.5,ENSG00000116138.12	AGMAT,DNAJC16	protein_coding,protein_coding	AluSz	NA	UTR3	N	N	Y	Y
LIV	rs12760698	G	chr1_15572651	cis	-0.162223117847647	3.83517956929818e-08	0.0929070929071	ENSG00000116771.5,ENSG00000116138.12	AGMAT,DNAJC16	protein_coding,protein_coding	AluSz	NA	UTR3	N	N	Y	Y
LIV	rs2057304	A	chr1_15572651	cis	-0.162012580740972	2.82386744572997e-08	0.0729270729271	ENSG00000116771.5,ENSG00000116138.12	AGMAT,DNAJC16	protein_coding,protein_coding	AluSz	NA	UTR3	N	N	Y	Y
LIV	rs12084518	G	chr1_15572651	cis	-0.173884825504273	4.01473502625724e-09	0.014985014985	ENSG00000116771.5,ENSG00000116138.12	AGMAT,DNAJC16	protein_coding,protein_coding	AluSz	NA	UTR3	N	N	Y	Y
LIV	rs7516683	G	chr1_15572651	cis	-0.162194318318031	2.8435992409363e-08	0.0729270729271	ENSG00000116771.5,ENSG00000116138.12	AGMAT,DNAJC16	protein_coding,protein_coding	AluSz	NA	UTR3	N	N	Y	Y
LIV	rs7540289	C	chr1_15572651	cis	-0.161778589321248	2.94371222825568e-08	0.0729270729271	ENSG00000116771.5,ENSG00000116138.12	AGMAT,DNAJC16	protein_coding,protein_coding	AluSz	NA	UTR3	N	N	Y	Y
LIV	rs6656222	T	chr1_15572651	cis	-0.161777443562855	2.94394993145144e-08	0.0729270729271	ENSG00000116771.5,ENSG00000116138.12	AGMAT,DNAJC16	protein_coding,protein_coding	AluSz	NA	UTR3	N	N	Y	Y
LIV	rs6429771	T	chr1_15572651	cis	-0.161990136694002	2.78806395635528e-08	0.0719280719281	ENSG00000116771.5,ENSG00000116138.12	AGMAT,DNAJC16	protein_coding,protein_coding	AluSz	NA	UTR3	N	N	Y	Y
LIV	rs10927831	T	chr1_15572651	cis	-0.16174098334866	2.91801010275547e-08	0.0729270729271	ENSG00000116771.5,ENSG00000116138.12	AGMAT,DNAJC16	protein_coding,protein_coding	AluSz	NA	UTR3	N	N	Y	Y
LIV	rs2038482	A	chr1_15572651	cis	-0.164474309064293	2.42535684384596e-08	0.0629370629371	ENSG00000116771.5,ENSG00000116138.12	AGMAT,DNAJC16	protein_coding,protein_coding	AluSz	NA	UTR3	N	N	Y	Y
LIV	rs34546528	C	chr1_15572651	cis	-0.161588887068971	2.97533663602976e-08	0.0729270729271	ENSG00000116771.5,ENSG00000116138.12	AGMAT,DNAJC16	protein_coding,protein_coding	AluSz	NA	UTR3	N	N	Y	Y
LIV	rs9660255	T	chr1_15572651	cis	-0.1615126554823	2.94049921096944e-08	0.0729270729271	ENSG00000116771.5,ENSG00000116138.12	AGMAT,DNAJC16	protein_coding,protein_coding	AluSz	NA	UTR3	N	N	Y	Y
LIV	rs10927836	G	chr1_15572651	cis	-0.161734457921955	2.89239321107235e-08	0.0729270729271	ENSG00000116771.5,ENSG00000116138.12	AGMAT,DNAJC16	protein_coding,protein_coding	AluSz	NA	UTR3	N	N	Y	Y
LIV	rs7551750	T	chr1_15572651	cis	-0.160944234740256	5.52680453119184e-08	0.122877122877	ENSG00000116771.5,ENSG00000116138.12	AGMAT,DNAJC16	protein_coding,protein_coding	AluSz	NA	UTR3	N	N	Y	Y
LIV	rs7514858	G	chr1_15572651	cis	-0.161732152353939	2.89316913608252e-08	0.0729270729271	ENSG00000116771.5,ENSG00000116138.12	AGMAT,DNAJC16	protein_coding,protein_coding	AluSz	NA	UTR3	N	N	Y	Y
LIV	rs7552400	A	chr1_15572651	cis	-0.161518994053849	3.01137207494691e-08	0.0749250749251	ENSG00000116771.5,ENSG00000116138.12	AGMAT,DNAJC16	protein_coding,protein_coding	AluSz	NA	UTR3	N	N	Y	Y
LIV	rs12760450	G	chr1_15572651	cis	-0.161725127492191	2.89481993919168e-08	0.0729270729271	ENSG00000116771.5,ENSG00000116138.12	AGMAT,DNAJC16	protein_coding,protein_coding	AluSz	NA	UTR3	N	N	Y	Y
LIV	rs9728923	G	chr1_15572651	cis	-0.161520270845058	3.00955208780914e-08	0.0749250749251	ENSG00000116771.5,ENSG00000116138.12	AGMAT,DNAJC16	protein_coding,protein_coding	AluSz	NA	UTR3	N	N	Y	Y
LIV	rs9728986	G	chr1_15572651	cis	-0.161493975295981	3.02073378811009e-08	0.0749250749251	ENSG00000116771.5,ENSG00000116138.12	AGMAT,DNAJC16	protein_coding,protein_coding	AluSz	NA	UTR3	N	N	Y	Y
LIV	rs12091750	T	chr1_15572651	cis	-0.161710203145461	2.89895180334077e-08	0.0729270729271	ENSG00000116771.5,ENSG00000116138.12	AGMAT,DNAJC16	protein_coding,protein_coding	AluSz	NA	UTR3	N	N	Y	Y
LIV	rs58140482	A	chr1_15572651	cis	-0.161710173841356	2.89894601599837e-08	0.0729270729271	ENSG00000116771.5,ENSG00000116138.12	AGMAT,DNAJC16	protein_coding,protein_coding	AluSz	NA	UTR3	N	N	Y	Y
LIV	rs12091644	G	chr1_15572651	cis	-0.162059264287628	3.10167248277353e-08	0.0779220779221	ENSG00000116771.5,ENSG00000116138.12	AGMAT,DNAJC16	protein_coding,protein_coding	AluSz	NA	UTR3	N	N	Y	Y
LIV	rs10927840	A	chr1_15572651	cis	-0.162080606351242	3.15204876667503e-08	0.0819180819181	ENSG00000116771.5,ENSG00000116138.12	AGMAT,DNAJC16	protein_coding,protein_coding	AluSz	NA	UTR3	N	N	Y	Y
LIV	rs10927841	T	chr1_15572651	cis	-0.162080606351242	3.15204876667503e-08	0.0819180819181	ENSG00000116771.5,ENSG00000116138.12	AGMAT,DNAJC16	protein_coding,protein_coding	AluSz	NA	UTR3	N	N	Y	Y
LIV	rs7519899	A	chr1_15572651	cis	-0.16209893512094	3.14167526036133e-08	0.0809190809191	ENSG00000116771.5,ENSG00000116138.12	AGMAT,DNAJC16	protein_coding,protein_coding	AluSz	NA	UTR3	N	N	Y	Y
LIV	rs7553484	C	chr1_15572651	cis	-0.162100212440218	3.14131471558376e-08	0.0809190809191	ENSG00000116771.5,ENSG00000116138.12	AGMAT,DNAJC16	protein_coding,protein_coding	AluSz	NA	UTR3	N	N	Y	Y
LIV	rs36018045	C	chr1_15572651	cis	-0.166581242197587	3.48605210697783e-08	0.0859140859141	ENSG00000116771.5,ENSG00000116138.12	AGMAT,DNAJC16	protein_coding,protein_coding	AluSz	NA	UTR3	N	N	Y	Y
LIV	rs36100011	C	chr1_15572651	cis	-0.162089516334032	3.1517500296522e-08	0.0819180819181	ENSG00000116771.5,ENSG00000116138.12	AGMAT,DNAJC16	protein_coding,protein_coding	AluSz	NA	UTR3	N	N	Y	Y
LIV	rs398089143	AT	chr1_15572651	cis	-0.162110174168001	3.14035035936479e-08	0.0799200799201	ENSG00000116771.5,ENSG00000116138.12	AGMAT,DNAJC16	protein_coding,protein_coding	AluSz	NA	UTR3	N	N	Y	Y
LIV	rs12734937	T	chr1_15572651	cis	-0.16215999297789	3.24970130822613e-08	0.0819180819181	ENSG00000116771.5,ENSG00000116138.12	AGMAT,DNAJC16	protein_coding,protein_coding	AluSz	NA	UTR3	N	N	Y	Y
LIV	rs12091326	A	chr1_15572651	cis	-0.162177098660929	3.30406218047122e-08	0.0829170829171	ENSG00000116771.5,ENSG00000116138.12	AGMAT,DNAJC16	protein_coding,protein_coding	AluSz	NA	UTR3	N	N	Y	Y
LIV	rs12092485	T	chr1_15572651	cis	-0.162179388483668	3.30588327341956e-08	0.0829170829171	ENSG00000116771.5,ENSG00000116138.12	AGMAT,DNAJC16	protein_coding,protein_coding	AluSz	NA	UTR3	N	N	Y	Y
LIV	rs35234014	G	chr1_15572651	cis	-0.161911818269027	4.61450497952408e-08	0.110889110889	ENSG00000116771.5,ENSG00000116138.12	AGMAT,DNAJC16	protein_coding,protein_coding	AluSz	NA	UTR3	N	N	Y	Y
LIV	rs12740492	A	chr1_15572651	cis	-0.162152580111215	3.32309239619267e-08	0.0829170829171	ENSG00000116771.5,ENSG00000116138.12	AGMAT,DNAJC16	protein_coding,protein_coding	AluSz	NA	UTR3	N	N	Y	Y
LIV	rs6668919	C	chr1_15572651	cis	-0.162137818421124	3.69385652028893e-08	0.0899100899101	ENSG00000116771.5,ENSG00000116138.12	AGMAT,DNAJC16	protein_coding,protein_coding	AluSz	NA	UTR3	N	N	Y	Y
LIV	rs183829622	C	chr1_15572651	cis	-0.29309889504917	5.67199917932488e-08	0.123876123876	ENSG00000116771.5,ENSG00000116138.12	AGMAT,DNAJC16	protein_coding,protein_coding	AluSz	NA	UTR3	N	N	Y	N
LIV	rs12042071	T	chr14_74735669	trans	-0.220070550573531	1.21231157496136e-07	0.196803196803	ENSG00000119616.11	FCF1	protein_coding	AluSc5	NA	UTR3	N	Y	Y	N
LIV	rs10917203	C	chr3_15072386	trans	-0.224239469081531	1.30517166587888e-07	0.197802197802	ENSG00000131381.12	RBSN	protein_coding	AluSz6	NA	UTR3	N	Y	Y	N
LIV	rs12134320	C	chr1_28499519	cis	-0.290849015014585	4.61594402500199e-09	0.011988011988	ENSG00000204138.12	PHACTR4	protein_coding	AluJb	NA	UTR3	N	Y	Y	N
LIV	rs7528486	C	chr1_28499519	cis	-0.307442874405457	8.01510474897255e-10	0.000999000999001	ENSG00000204138.12	PHACTR4	protein_coding	AluJb	NA	UTR3	N	Y	Y	N
LIV	rs12126118	A	chr1_28499519	cis	-0.303430053241893	1.76781106332345e-09	0.002997002997	ENSG00000204138.12	PHACTR4	protein_coding	AluJb	NA	UTR3	N	Y	Y	N
LIV	rs10902695	C	chr1_28499519	cis	-0.303820648682803	1.46631042715602e-09	0.001998001998	ENSG00000204138.12	PHACTR4	protein_coding	AluJb	NA	UTR3	N	Y	Y	N
LIV	rs11247771	G	chr1_28499519	cis	-0.230790885846385	6.69203253279191e-08	0.103896103896	ENSG00000204138.12	PHACTR4	protein_coding	AluJb	NA	UTR3	N	Y	Y	N
LIV	rs6598927	G	chr1_28499519	cis	-0.279829854088445	1.45152305708675e-09	0.001998001998	ENSG00000204138.12	PHACTR4	protein_coding	AluJb	NA	UTR3	N	Y	Y	N
LIV	rs201876884	AG	chr1_28499519	cis	-0.29608310677595	1.72757000658977e-10	0.000999000999001	ENSG00000204138.12	PHACTR4	protein_coding	AluJb	NA	UTR3	N	Y	Y	N
LIV	rs56032811	G	chr1_28499519	cis	-0.304683238489137	1.95502188163026e-10	0.000999000999001	ENSG00000204138.12	PHACTR4	protein_coding	AluJb	NA	UTR3	N	Y	Y	N
LIV	rs11247772	G	chr1_28499519	cis	-0.296067130022666	1.73143379727787e-10	0.000999000999001	ENSG00000204138.12	PHACTR4	protein_coding	AluJb	NA	UTR3	N	Y	Y	N
LIV	rs11247773	G	chr1_28499519	cis	-0.296067130022666	1.73143379727787e-10	0.000999000999001	ENSG00000204138.12	PHACTR4	protein_coding	AluJb	NA	UTR3	N	Y	Y	N
LIV	rs142484912	C	chr1_28499519	cis	-0.301293565393584	4.48454463204907e-08	0.0719280719281	ENSG00000204138.12	PHACTR4	protein_coding	AluJb	NA	UTR3	N	Y	Y	N
LIV	rs113438329	C	chr1_28499519	cis	-0.295767153131723	1.8758769848794e-10	0.000999000999001	ENSG00000204138.12	PHACTR4	protein_coding	AluJb	NA	UTR3	N	Y	Y	N
LIV	rs116612663	G	chr1_28499519	cis	-0.301301442422159	4.48114114531553e-08	0.0719280719281	ENSG00000204138.12	PHACTR4	protein_coding	AluJb	NA	UTR3	N	Y	Y	N
LIV	rs11247774	A	chr1_28499519	cis	-0.296095288010273	1.72511952427198e-10	0.000999000999001	ENSG00000204138.12	PHACTR4	protein_coding	AluJb	NA	UTR3	N	Y	Y	N
LIV	rs117123713	G	chr1_28499519	cis	-0.301299398453288	4.48166754295915e-08	0.0719280719281	ENSG00000204138.12	PHACTR4	protein_coding	AluJb	NA	UTR3	N	Y	Y	N
LIV	rs11247776	T	chr1_28499519	cis	-0.29602289791875	1.74204179781051e-10	0.000999000999001	ENSG00000204138.12	PHACTR4	protein_coding	AluJb	NA	UTR3	N	Y	Y	N
LIV	rs4908398	T	chr1_28499519	cis	-0.295905296894867	1.76522652414237e-10	0.000999000999001	ENSG00000204138.12	PHACTR4	protein_coding	AluJb	NA	UTR3	N	Y	Y	N
LIV	rs11247777	A	chr1_28499519	cis	-0.295889601340995	1.76907922471877e-10	0.000999000999001	ENSG00000204138.12	PHACTR4	protein_coding	AluJb	NA	UTR3	N	Y	Y	N
LIV	rs11247778	T	chr1_28499519	cis	-0.295886230223939	1.77013059402168e-10	0.000999000999001	ENSG00000204138.12	PHACTR4	protein_coding	AluJb	NA	UTR3	N	Y	Y	N
LIV	rs141080472	C	chr1_28499519	cis	-0.292390353583645	5.41726347855824e-10	0.000999000999001	ENSG00000204138.12	PHACTR4	protein_coding	AluJb	NA	UTR3	N	Y	Y	Y
LIV	rs4908399	A	chr1_28499519	cis	-0.295980903323179	1.74690066795398e-10	0.000999000999001	ENSG00000204138.12	PHACTR4	protein_coding	AluJb	NA	UTR3	N	Y	Y	N
LIV	rs6690915	C	chr1_28499519	cis	-0.291299625317538	3.92986766206789e-10	0.000999000999001	ENSG00000204138.12	PHACTR4	protein_coding	AluJb	NA	UTR3	N	Y	Y	Y
LIV	rs11247781	T	chr1_28499519	cis	-0.291280809463009	3.93540159843239e-10	0.000999000999001	ENSG00000204138.12	PHACTR4	protein_coding	AluJb	NA	UTR3	N	Y	Y	Y
LIV	rs12117842	T	chr1_28499519	cis	-0.292618889070604	3.56192915866634e-10	0.000999000999001	ENSG00000204138.12	PHACTR4	protein_coding	AluJb	NA	UTR3	N	Y	Y	Y
LIV	rs111627638	A	chr1_28499519	cis	-0.295608859349861	1.83784398000415e-10	0.000999000999001	ENSG00000204138.12	PHACTR4	protein_coding	AluJb	NA	UTR3	N	Y	Y	Y
LIV	rs67271330	C	chr1_28499519	cis	-0.295584420178603	1.84046257419884e-10	0.000999000999001	ENSG00000204138.12	PHACTR4	protein_coding	AluJb	NA	UTR3	N	Y	Y	Y
LIV	rs72880354	G	chr1_28499519	cis	-0.29218900169611	5.3945124219919e-10	0.000999000999001	ENSG00000204138.12	PHACTR4	protein_coding	AluJb	NA	UTR3	N	Y	Y	Y
LIV	rs12121297	G	chr1_28499519	cis	-0.321578693314421	7.70978034076881e-11	0.000999000999001	ENSG00000204138.12	PHACTR4	protein_coding	AluJb	NA	UTR3	N	Y	Y	N
LIV	rs12118825	T	chr1_28499519	cis	-0.293115656501353	3.92263248120415e-10	0.000999000999001	ENSG00000204138.12	PHACTR4	protein_coding	AluJb	NA	UTR3	N	Y	Y	Y
LIV	rs9662425	C	chr1_28499519	cis	-0.291205263671607	5.01409944390172e-10	0.000999000999001	ENSG00000204138.12	PHACTR4	protein_coding	AluJb	NA	UTR3	N	Y	Y	N
LIV	rs9660304	G	chr1_28499519	cis	-0.281442461047405	3.43851657099367e-09	0.00799200799201	ENSG00000204138.12	PHACTR4	protein_coding	AluJb	NA	UTR3	N	Y	Y	N
LIV	rs9659340	A	chr1_28499519	cis	-0.296777392182209	1.51410125248707e-10	0.000999000999001	ENSG00000204138.12	PHACTR4	protein_coding	AluJb	NA	UTR3	N	Y	Y	Y
LIV	rs9659586	T	chr1_28499519	cis	-0.298087551007229	1.36941266606751e-10	0.000999000999001	ENSG00000204138.12	PHACTR4	protein_coding	AluJb	NA	UTR3	N	Y	Y	N
LIV	rs66603661	G	chr1_28499519	cis	-0.296777392182209	1.51410125248707e-10	0.000999000999001	ENSG00000204138.12	PHACTR4	protein_coding	AluJb	NA	UTR3	N	Y	Y	Y
LIV	rs12062157	T	chr1_28499519	cis	-0.296766695567389	1.51633832099524e-10	0.000999000999001	ENSG00000204138.12	PHACTR4	protein_coding	AluJb	NA	UTR3	N	Y	Y	Y
LIV	rs12076477	C	chr1_28499519	cis	-0.296766695567389	1.51633832099524e-10	0.000999000999001	ENSG00000204138.12	PHACTR4	protein_coding	AluJb	NA	UTR3	N	Y	Y	Y
LIV	rs12062670	A	chr1_28499519	cis	-0.296750611421033	1.51970435039403e-10	0.000999000999001	ENSG00000204138.12	PHACTR4	protein_coding	AluJb	NA	UTR3	N	Y	Y	Y
LIV	rs11247782	G	chr1_28499519	cis	-0.297823755028833	1.87925646108244e-10	0.000999000999001	ENSG00000204138.12	PHACTR4	protein_coding	AluJb	NA	UTR3	N	Y	Y	Y
LIV	rs11247783	T	chr1_28499519	cis	-0.297460931562539	1.84258348087429e-10	0.000999000999001	ENSG00000204138.12	PHACTR4	protein_coding	AluJb	NA	UTR3	N	Y	Y	Y
LIV	rs11247784	T	chr1_28499519	cis	-0.297818270823919	1.88065436664264e-10	0.000999000999001	ENSG00000204138.12	PHACTR4	protein_coding	AluJb	NA	UTR3	N	Y	Y	Y
LIV	rs11247785	A	chr1_28499519	cis	-0.296745852291267	1.52053184939669e-10	0.000999000999001	ENSG00000204138.12	PHACTR4	protein_coding	AluJb	NA	UTR3	N	Y	Y	Y
LIV	rs12124673	G	chr1_28499519	cis	-0.293433463989338	9.182653123607e-10	0.000999000999001	ENSG00000204138.12	PHACTR4	protein_coding	AluJb	NA	UTR3	N	Y	Y	N
LIV	rs11247786	G	chr1_28499519	cis	-0.296740475159527	1.5216578362839e-10	0.000999000999001	ENSG00000204138.12	PHACTR4	protein_coding	AluJb	NA	UTR3	N	Y	Y	Y
LIV	rs201431246	AAAT	chr1_28499519	cis	-0.306444569274049	8.30720855942036e-11	0.000999000999001	ENSG00000204138.12	PHACTR4	protein_coding	AluJb	NA	UTR3	N	Y	Y	N
LIV	rs199963701	AAT	chr1_28499519	cis	-0.304023595503333	1.08136827246212e-10	0.000999000999001	ENSG00000204138.12	PHACTR4	protein_coding	AluJb	NA	UTR3	N	Y	Y	N
LIV	rs201097010	AT	chr1_28499519	cis	-0.304023595503333	1.08136827246212e-10	0.000999000999001	ENSG00000204138.12	PHACTR4	protein_coding	AluJb	NA	UTR3	N	Y	Y	N
LIV	rs7514960	C	chr1_28499519	cis	-0.296740475159527	1.5216578362839e-10	0.000999000999001	ENSG00000204138.12	PHACTR4	protein_coding	AluJb	NA	UTR3	N	Y	Y	Y
LIV	rs7515051	C	chr1_28499519	cis	-0.296741351859137	1.52156252776774e-10	0.000999000999001	ENSG00000204138.12	PHACTR4	protein_coding	AluJb	NA	UTR3	N	Y	Y	Y
LIV	rs112757380	T	chr1_28499519	cis	-0.299372904770987	1.5059908051256e-10	0.000999000999001	ENSG00000204138.12	PHACTR4	protein_coding	AluJb	NA	UTR3	N	Y	Y	Y
LIV	rs111273182	A	chr1_28499519	cis	-0.298664168271011	1.76597273484098e-10	0.000999000999001	ENSG00000204138.12	PHACTR4	protein_coding	AluJb	NA	UTR3	N	Y	Y	Y
LIV	rs68149322	A	chr1_28499519	cis	-0.296729400193781	1.52406282081586e-10	0.000999000999001	ENSG00000204138.12	PHACTR4	protein_coding	AluJb	NA	UTR3	N	Y	Y	Y
LIV	rs9660549	A	chr1_28499519	cis	-0.29786904684923	1.53958419545306e-10	0.000999000999001	ENSG00000204138.12	PHACTR4	protein_coding	AluJb	NA	UTR3	N	Y	Y	N
LIV	rs7533130	C	chr1_28499519	cis	-0.296012917538821	1.95331698715059e-10	0.000999000999001	ENSG00000204138.12	PHACTR4	protein_coding	AluJb	NA	UTR3	N	Y	Y	Y
LIV	rs7533232	C	chr1_28499519	cis	-0.295141293017918	1.55982073508513e-10	0.000999000999001	ENSG00000204138.12	PHACTR4	protein_coding	AluJb	NA	UTR3	N	Y	Y	Y
LIV	rs12142320	A	chr1_28499519	cis	-0.28135241988137	3.22061754253241e-08	0.0509490509491	ENSG00000204138.12	PHACTR4	protein_coding	AluJb	NA	UTR3	N	Y	Y	N
LIV	rs12145668	G	chr1_28499519	cis	-0.283177840441788	2.3630836126992e-08	0.038961038961	ENSG00000204138.12	PHACTR4	protein_coding	AluJb	NA	UTR3	N	Y	Y	N
LIV	rs11247787	G	chr1_28499519	cis	-0.295729677420809	1.76424729717636e-10	0.000999000999001	ENSG00000204138.12	PHACTR4	protein_coding	AluJb	NA	UTR3	N	Y	Y	Y
LIV	rs34617491	A	chr1_28499519	cis	-0.313933019915948	3.24672509399266e-11	0.000999000999001	ENSG00000204138.12	PHACTR4	protein_coding	AluJb	NA	UTR3	N	Y	Y	N
LIV	rs11247788	T	chr1_28499519	cis	-0.29671860939696	1.52632480732908e-10	0.000999000999001	ENSG00000204138.12	PHACTR4	protein_coding	AluJb	NA	UTR3	N	Y	Y	Y
LIV	rs6682922	C	chr1_28499519	cis	-0.29668367468829	1.53341050692522e-10	0.000999000999001	ENSG00000204138.12	PHACTR4	protein_coding	AluJb	NA	UTR3	N	Y	Y	Y
LIV	rs12143408	A	chr1_28499519	cis	-0.288717562300463	9.82325500202804e-10	0.000999000999001	ENSG00000204138.12	PHACTR4	protein_coding	AluJb	NA	UTR3	N	Y	Y	N
LIV	rs12124751	C	chr1_28499519	cis	-0.293492360554185	2.33915155636748e-10	0.000999000999001	ENSG00000204138.12	PHACTR4	protein_coding	AluJb	NA	UTR3	N	Y	Y	Y
LIV	rs60645402	AT	chr1_28499519	cis	-0.289669827299205	2.3408594445766e-09	0.002997002997	ENSG00000204138.12	PHACTR4	protein_coding	AluJb	NA	UTR3	N	Y	Y	N
LIV	rs4908345	G	chr1_28499519	cis	-0.284568881001773	1.00159896261031e-09	0.000999000999001	ENSG00000204138.12	PHACTR4	protein_coding	AluJb	NA	UTR3	N	Y	Y	N
LIV	rs4908400	T	chr1_28499519	cis	-0.29164085217393	2.79076808534373e-10	0.000999000999001	ENSG00000204138.12	PHACTR4	protein_coding	AluJb	NA	UTR3	N	Y	Y	Y
LIV	rs4908401	G	chr1_28499519	cis	-0.29164085217393	2.79076808534373e-10	0.000999000999001	ENSG00000204138.12	PHACTR4	protein_coding	AluJb	NA	UTR3	N	Y	Y	Y
LIV	rs4908346	C	chr1_28499519	cis	-0.297647450178004	6.73175452004137e-10	0.000999000999001	ENSG00000204138.12	PHACTR4	protein_coding	AluJb	NA	UTR3	N	Y	Y	N
LIV	rs4908347	A	chr1_28499519	cis	-0.297146657228697	6.76043663619509e-10	0.000999000999001	ENSG00000204138.12	PHACTR4	protein_coding	AluJb	NA	UTR3	N	Y	Y	N
LIV	rs4908402	A	chr1_28499519	cis	-0.294089543053699	2.30175677432393e-10	0.000999000999001	ENSG00000204138.12	PHACTR4	protein_coding	AluJb	NA	UTR3	N	Y	Y	Y
LIV	rs4908403	G	chr1_28499519	cis	-0.29163867326911	2.79134912748719e-10	0.000999000999001	ENSG00000204138.12	PHACTR4	protein_coding	AluJb	NA	UTR3	N	Y	Y	Y
LIV	rs201885972	T	chr1_28499519	cis	-0.295845851668655	2.26166573367514e-10	0.000999000999001	ENSG00000204138.12	PHACTR4	protein_coding	AluJb	NA	UTR3	N	Y	Y	N
LIV	rs12057248	T	chr1_28499519	cis	-0.290794919829629	2.21647107098609e-09	0.002997002997	ENSG00000204138.12	PHACTR4	protein_coding	AluJb	NA	UTR3	N	Y	Y	N
LIV	rs111362721	C	chr1_28499519	cis	-0.291534317722222	2.82177613025002e-10	0.000999000999001	ENSG00000204138.12	PHACTR4	protein_coding	AluJb	NA	UTR3	N	Y	Y	Y
LIV	rs56114837	G	chr1_28499519	cis	-0.291513516240101	2.82726662413214e-10	0.000999000999001	ENSG00000204138.12	PHACTR4	protein_coding	AluJb	NA	UTR3	N	Y	Y	Y
LIV	rs9658844	T	chr1_28499519	cis	-0.291430152923438	2.8501071052697e-10	0.000999000999001	ENSG00000204138.12	PHACTR4	protein_coding	AluJb	NA	UTR3	N	Y	Y	Y
LIV	rs9658854	T	chr1_28499519	cis	-0.296064172889132	1.41423280546292e-10	0.000999000999001	ENSG00000204138.12	PHACTR4	protein_coding	AluJb	NA	UTR3	N	Y	Y	Y
LIV	rs9659647	G	chr1_28499519	cis	-0.291340932276884	2.87441470396252e-10	0.000999000999001	ENSG00000204138.12	PHACTR4	protein_coding	AluJb	NA	UTR3	N	Y	Y	Y
LIV	rs9662045	C	chr1_28499519	cis	-0.291239288340212	2.9024710653992e-10	0.000999000999001	ENSG00000204138.12	PHACTR4	protein_coding	AluJb	NA	UTR3	N	Y	Y	Y
LIV	rs58456090	C	chr1_28499519	cis	-0.285434581206769	1.35820725977303e-09	0.001998001998	ENSG00000204138.12	PHACTR4	protein_coding	AluJb	NA	UTR3	N	Y	Y	N
LIV	rs10902698	G	chr1_28499519	cis	-0.28577175818168	1.17345627787316e-09	0.000999000999001	ENSG00000204138.12	PHACTR4	protein_coding	AluJb	NA	UTR3	N	Y	Y	Y
LIV	rs4908405	G	chr1_28499519	cis	-0.300238631031316	3.58432550698328e-10	0.000999000999001	ENSG00000204138.12	PHACTR4	protein_coding	AluJb	NA	UTR3	N	Y	Y	N
LIV	rs4592274	T	chr1_28499519	cis	-0.276452503269882	9.49564398775608e-09	0.017982017982	ENSG00000204138.12	PHACTR4	protein_coding	AluJb	NA	UTR3	N	Y	Y	N
LIV	rs4301654	G	chr1_28499519	cis	-0.281563154766062	6.11730056899114e-09	0.013986013986	ENSG00000204138.12	PHACTR4	protein_coding	AluJb	NA	UTR3	N	Y	Y	N
LIV	rs112818191	A	chr1_28499519	cis	-0.251993911495568	1.23366553181418e-07	0.187812187812	ENSG00000204138.12	PHACTR4	protein_coding	AluJb	NA	UTR3	N	Y	Y	N
LIV	rs7552396	C	chr1_28499519	cis	-0.289895461710495	3.27315236752086e-10	0.000999000999001	ENSG00000204138.12	PHACTR4	protein_coding	AluJb	NA	UTR3	N	Y	Y	Y
LIV	rs139992595	ATTTG	chr1_28499519	cis	-0.269308284102508	8.51803185158195e-09	0.016983016983	ENSG00000204138.12	PHACTR4	protein_coding	AluJb	NA	UTR3	N	Y	Y	N
LIV	rs11247790	C	chr1_28499519	cis	-0.265564345996583	2.24186261524067e-09	0.002997002997	ENSG00000204138.12	PHACTR4	protein_coding	AluJb	NA	UTR3	N	Y	Y	N
LIV	rs6703793	C	chr1_28499519	cis	-0.289306713902654	3.43916516593773e-10	0.000999000999001	ENSG00000204138.12	PHACTR4	protein_coding	AluJb	NA	UTR3	N	Y	Y	N
LIV	rs6703997	C	chr1_28499519	cis	-0.289376396117289	3.4158862785061e-10	0.000999000999001	ENSG00000204138.12	PHACTR4	protein_coding	AluJb	NA	UTR3	N	Y	Y	N
LIV	rs6657867	C	chr1_28499519	cis	-0.289419023194528	3.40165574404954e-10	0.000999000999001	ENSG00000204138.12	PHACTR4	protein_coding	AluJb	NA	UTR3	N	Y	Y	N
LIV	rs6657880	C	chr1_28499519	cis	-0.289430899005627	3.39783332293689e-10	0.000999000999001	ENSG00000204138.12	PHACTR4	protein_coding	AluJb	NA	UTR3	N	Y	Y	N
LIV	rs67856516	C	chr1_28499519	cis	-0.299474582911497	5.10442069718923e-10	0.000999000999001	ENSG00000204138.12	PHACTR4	protein_coding	AluJb	NA	UTR3	N	Y	Y	Y
LIV	rs12120985	A	chr1_28499519	cis	-0.329921513388151	3.6608878417637e-11	0.000999000999001	ENSG00000204138.12	PHACTR4	protein_coding	AluJb	NA	UTR3	N	Y	Y	N
LIV	rs12080385	C	chr1_28499519	cis	-0.291621413135766	2.7324665214254e-10	0.000999000999001	ENSG00000204138.12	PHACTR4	protein_coding	AluJb	NA	UTR3	N	Y	Y	N
LIV	rs11247791	A	chr1_28499519	cis	-0.289809345694097	3.27635622149201e-10	0.000999000999001	ENSG00000204138.12	PHACTR4	protein_coding	AluJb	NA	UTR3	N	Y	Y	Y
LIV	rs7520288	T	chr1_28499519	cis	-0.290076226399296	3.19232564343473e-10	0.000999000999001	ENSG00000204138.12	PHACTR4	protein_coding	AluJb	NA	UTR3	N	Y	Y	Y
LIV	rs66699565	A	chr1_28499519	cis	-0.330708968389829	3.37969228076201e-11	0.000999000999001	ENSG00000204138.12	PHACTR4	protein_coding	AluJb	NA	UTR3	N	Y	Y	N
LIV	rs10794515	T	chr1_28499519	cis	-0.290504446255091	3.05861577100935e-10	0.000999000999001	ENSG00000204138.12	PHACTR4	protein_coding	AluJb	NA	UTR3	N	Y	Y	Y
LIV	rs10794516	T	chr1_28499519	cis	-0.291534594797102	3.29557485756625e-10	0.000999000999001	ENSG00000204138.12	PHACTR4	protein_coding	AluJb	NA	UTR3	N	Y	Y	N
LIV	rs146368743	AAAAC	chr1_28499519	cis	-0.288881773658343	7.51748578877628e-10	0.000999000999001	ENSG00000204138.12	PHACTR4	protein_coding	AluJb	NA	UTR3	N	Y	Y	Y
LIV	rs12131892	C	chr1_28499519	cis	-0.290585861351458	3.03437251485838e-10	0.000999000999001	ENSG00000204138.12	PHACTR4	protein_coding	AluJb	NA	UTR3	N	Y	Y	Y
LIV	rs78143625	A	chr1_28499519	cis	-0.292650179612162	8.17305608425782e-10	0.000999000999001	ENSG00000204138.12	PHACTR4	protein_coding	AluJb	NA	UTR3	N	Y	Y	N
LIV	rs80119161	A	chr1_28499519	cis	-0.295973144185293	5.92359447467539e-10	0.000999000999001	ENSG00000204138.12	PHACTR4	protein_coding	AluJb	NA	UTR3	N	Y	Y	N
LIV	rs72661724	C	chr1_28499519	cis	-0.291838453315639	8.89988453711493e-10	0.000999000999001	ENSG00000204138.12	PHACTR4	protein_coding	AluJb	NA	UTR3	N	Y	Y	N
LIV	rs11247793	T	chr1_28499519	cis	-0.289927904592002	1.17338380084945e-09	0.000999000999001	ENSG00000204138.12	PHACTR4	protein_coding	AluJb	NA	UTR3	N	Y	Y	N
LIV	rs11247794	T	chr1_28499519	cis	-0.294525410286684	2.12766495569413e-10	0.000999000999001	ENSG00000204138.12	PHACTR4	protein_coding	AluJb	NA	UTR3	N	Y	Y	Y
LIV	rs61647961	A	chr1_28499519	cis	-0.290766878296393	2.98370441967669e-10	0.000999000999001	ENSG00000204138.12	PHACTR4	protein_coding	AluJb	NA	UTR3	N	Y	Y	Y
LIV	rs57586125	G	chr1_28499519	cis	-0.290773140617226	2.98151402154568e-10	0.000999000999001	ENSG00000204138.12	PHACTR4	protein_coding	AluJb	NA	UTR3	N	Y	Y	Y
LIV	rs4908409	T	chr1_28499519	cis	-0.334987463939046	1.0299455660586e-10	0.000999000999001	ENSG00000204138.12	PHACTR4	protein_coding	AluJb	NA	UTR3	N	Y	Y	N
LIV	rs4908410	C	chr1_28499519	cis	-0.292101106374254	9.2128197187925e-10	0.000999000999001	ENSG00000204138.12	PHACTR4	protein_coding	AluJb	NA	UTR3	N	Y	Y	N
LIV	rs4908411	C	chr1_28499519	cis	-0.28897105603687	2.10587401542084e-09	0.002997002997	ENSG00000204138.12	PHACTR4	protein_coding	AluJb	NA	UTR3	N	Y	Y	N
LIV	rs199563080	CCTT	chr1_28499519	cis	-0.334890703802885	6.89827197745997e-10	0.000999000999001	ENSG00000204138.12	PHACTR4	protein_coding	AluJb	NA	UTR3	N	Y	Y	N
LIV	rs185477301	C	chr1_28499519	cis	-0.352226084344517	4.15822796712281e-11	0.000999000999001	ENSG00000204138.12	PHACTR4	protein_coding	AluJb	NA	UTR3	N	Y	Y	N
LIV	rs111662128	C	chr1_28499519	cis	-0.367674317596691	5.91962874747972e-11	0.000999000999001	ENSG00000204138.12	PHACTR4	protein_coding	AluJb	NA	UTR3	N	Y	Y	N
LIV	rs4908414	T	chr1_28499519	cis	-0.289628650901408	7.40146893900464e-10	0.000999000999001	ENSG00000204138.12	PHACTR4	protein_coding	AluJb	NA	UTR3	N	Y	Y	Y
LIV	rs4908348	T	chr1_28499519	cis	-0.287011725237616	1.05882869067737e-09	0.000999000999001	ENSG00000204138.12	PHACTR4	protein_coding	AluJb	NA	UTR3	N	Y	Y	Y
LIV	rs4908349	A	chr1_28499519	cis	-0.287468254689167	8.28165660448171e-10	0.000999000999001	ENSG00000204138.12	PHACTR4	protein_coding	AluJb	NA	UTR3	N	Y	Y	Y
LIV	rs12137056	C	chr1_28499519	cis	-0.286916095705653	8.19140870945792e-10	0.000999000999001	ENSG00000204138.12	PHACTR4	protein_coding	AluJb	NA	UTR3	N	Y	Y	Y
LIV	rs4908415	C	chr1_28499519	cis	-0.286916654501362	8.19177002290478e-10	0.000999000999001	ENSG00000204138.12	PHACTR4	protein_coding	AluJb	NA	UTR3	N	Y	Y	Y
LIV	rs12071848	A	chr1_28499519	cis	-0.282745391972939	2.80480328330035e-09	0.003996003996	ENSG00000204138.12	PHACTR4	protein_coding	AluJb	NA	UTR3	N	Y	Y	Y
LIV	rs12076528	G	chr1_28499519	cis	-0.286967474459366	8.14443524924246e-10	0.000999000999001	ENSG00000204138.12	PHACTR4	protein_coding	AluJb	NA	UTR3	N	Y	Y	Y
LIV	rs12127928	T	chr1_28499519	cis	-0.304572659968949	2.31904884384479e-08	0.035964035964	ENSG00000204138.12	PHACTR4	protein_coding	AluJb	NA	UTR3	N	Y	Y	N
LIV	rs10902699	C	chr1_28499519	cis	-0.293800600112903	2.15361299658092e-10	0.000999000999001	ENSG00000204138.12	PHACTR4	protein_coding	AluJb	NA	UTR3	N	Y	Y	Y
LIV	rs10794517	A	chr1_28499519	cis	-0.292892708611059	2.42223772820272e-10	0.000999000999001	ENSG00000204138.12	PHACTR4	protein_coding	AluJb	NA	UTR3	N	Y	Y	Y
LIV	rs6663700	C	chr1_28499519	cis	-0.292941692820653	2.40770907731464e-10	0.000999000999001	ENSG00000204138.12	PHACTR4	protein_coding	AluJb	NA	UTR3	N	Y	Y	Y
LIV	rs6679034	A	chr1_28499519	cis	-0.29297493264778	2.3975922334322e-10	0.000999000999001	ENSG00000204138.12	PHACTR4	protein_coding	AluJb	NA	UTR3	N	Y	Y	Y
LIV	rs6690026	G	chr1_28499519	cis	-0.293860181355068	2.13368826457159e-10	0.000999000999001	ENSG00000204138.12	PHACTR4	protein_coding	AluJb	NA	UTR3	N	Y	Y	Y
LIV	rs11247795	G	chr1_28499519	cis	-0.292991453939445	2.39308598621657e-10	0.000999000999001	ENSG00000204138.12	PHACTR4	protein_coding	AluJb	NA	UTR3	N	Y	Y	Y
LIV	rs4498825	T	chr1_28499519	cis	-0.293000620040016	2.39005921189909e-10	0.000999000999001	ENSG00000204138.12	PHACTR4	protein_coding	AluJb	NA	UTR3	N	Y	Y	Y
LIV	rs11247796	A	chr1_28499519	cis	-0.293006250604806	2.38847552756138e-10	0.000999000999001	ENSG00000204138.12	PHACTR4	protein_coding	AluJb	NA	UTR3	N	Y	Y	Y
LIV	rs7525034	C	chr1_28499519	cis	-0.293009277668615	2.38747300798638e-10	0.000999000999001	ENSG00000204138.12	PHACTR4	protein_coding	AluJb	NA	UTR3	N	Y	Y	Y
LIV	rs7527670	C	chr1_28499519	cis	-0.293018459667048	2.38464585040916e-10	0.000999000999001	ENSG00000204138.12	PHACTR4	protein_coding	AluJb	NA	UTR3	N	Y	Y	Y
LIV	rs199726519	G	chr1_28499519	cis	-0.30142046853811	8.769132037624e-11	0.000999000999001	ENSG00000204138.12	PHACTR4	protein_coding	AluJb	NA	UTR3	N	Y	Y	Y
LIV	rs12126446	T	chr1_28499519	cis	-0.294169796084255	2.53724737364745e-10	0.000999000999001	ENSG00000204138.12	PHACTR4	protein_coding	AluJb	NA	UTR3	N	Y	Y	N
LIV	rs10902700	C	chr1_28499519	cis	-0.293025301134174	2.38249506714111e-10	0.000999000999001	ENSG00000204138.12	PHACTR4	protein_coding	AluJb	NA	UTR3	N	Y	Y	Y
LIV	rs4908416	G	chr1_28499519	cis	-0.331289764385004	3.10313914509891e-11	0.000999000999001	ENSG00000204138.12	PHACTR4	protein_coding	AluJb	NA	UTR3	N	Y	Y	N
LIV	rs4908417	T	chr1_28499519	cis	-0.29303546328544	2.37926418003536e-10	0.000999000999001	ENSG00000204138.12	PHACTR4	protein_coding	AluJb	NA	UTR3	N	Y	Y	Y
LIV	rs10443282	T	chr1_28499519	cis	-0.293052888875924	2.37394629839747e-10	0.000999000999001	ENSG00000204138.12	PHACTR4	protein_coding	AluJb	NA	UTR3	N	Y	Y	Y
LIV	rs10443283	G	chr1_28499519	cis	-0.293052832744605	2.3738397880965e-10	0.000999000999001	ENSG00000204138.12	PHACTR4	protein_coding	AluJb	NA	UTR3	N	Y	Y	Y
LIV	rs7546271	A	chr1_28499519	cis	-0.293110392023069	2.3650214583601e-10	0.000999000999001	ENSG00000204138.12	PHACTR4	protein_coding	AluJb	NA	UTR3	N	Y	Y	Y
LIV	rs151209279	C	chr1_28499519	cis	-0.290432403993064	6.9890890338058e-10	0.000999000999001	ENSG00000204138.12	PHACTR4	protein_coding	AluJb	NA	UTR3	N	Y	Y	Y
LIV	rs6598929	G	chr1_28499519	cis	-0.293072994355728	2.36770551901719e-10	0.000999000999001	ENSG00000204138.12	PHACTR4	protein_coding	AluJb	NA	UTR3	N	Y	Y	Y
LIV	rs34618111	T	chr1_28499519	cis	-0.293067056313348	2.36645409614108e-10	0.000999000999001	ENSG00000204138.12	PHACTR4	protein_coding	AluJb	NA	UTR3	N	Y	Y	Y
LIV	rs199529398	C	chr1_28499519	cis	-0.287780711162261	8.23317115044914e-10	0.000999000999001	ENSG00000204138.12	PHACTR4	protein_coding	AluJb	NA	UTR3	N	Y	Y	Y
LIV	rs7552271	A	chr1_28499519	cis	-0.293078860581436	2.36590779559396e-10	0.000999000999001	ENSG00000204138.12	PHACTR4	protein_coding	AluJb	NA	UTR3	N	Y	Y	Y
LIV	rs11247797	A	chr1_28499519	cis	-0.293078374774022	2.36646049400656e-10	0.000999000999001	ENSG00000204138.12	PHACTR4	protein_coding	AluJb	NA	UTR3	N	Y	Y	Y
LIV	rs10751728	T	chr1_28499519	cis	-0.293192366290952	2.37264006087993e-10	0.000999000999001	ENSG00000204138.12	PHACTR4	protein_coding	AluJb	NA	UTR3	N	Y	Y	Y
LIV	rs10751729	A	chr1_28499519	cis	-0.293116710824953	2.38017220230168e-10	0.000999000999001	ENSG00000204138.12	PHACTR4	protein_coding	AluJb	NA	UTR3	N	Y	Y	Y
LIV	rs11247798	C	chr1_28499519	cis	-0.293082563407005	2.36520925500898e-10	0.000999000999001	ENSG00000204138.12	PHACTR4	protein_coding	AluJb	NA	UTR3	N	Y	Y	Y
LIV	rs61783803	T	chr1_28499519	cis	-0.29308538481432	2.36425169928144e-10	0.000999000999001	ENSG00000204138.12	PHACTR4	protein_coding	AluJb	NA	UTR3	N	Y	Y	Y
LIV	rs61783804	T	chr1_28499519	cis	-0.307317871435253	7.66234311137261e-09	0.016983016983	ENSG00000204138.12	PHACTR4	protein_coding	AluJb	NA	UTR3	N	Y	Y	N
LIV	rs137966550	G	chr1_28499519	cis	-0.324610276982388	1.70008028719089e-10	0.000999000999001	ENSG00000204138.12	PHACTR4	protein_coding	AluJb	NA	UTR3	N	Y	Y	N
LIV	rs61783807	C	chr1_28499519	cis	-0.293426517698061	2.31993523454196e-10	0.000999000999001	ENSG00000204138.12	PHACTR4	protein_coding	AluJb	NA	UTR3	N	Y	Y	Y
LIV	rs12132064	A	chr1_28499519	cis	-0.331688761239806	3.01500111545251e-11	0.000999000999001	ENSG00000204138.12	PHACTR4	protein_coding	AluJb	NA	UTR3	N	Y	Y	N
LIV	rs10902701	T	chr1_28499519	cis	-0.293438409320269	2.31565019046711e-10	0.000999000999001	ENSG00000204138.12	PHACTR4	protein_coding	AluJb	NA	UTR3	N	Y	Y	Y
LIV	rs66617577	TAAAC	chr1_28499519	cis	-0.333111963851464	2.56161860221228e-11	0.000999000999001	ENSG00000204138.12	PHACTR4	protein_coding	AluJb	NA	UTR3	N	Y	Y	N
LIV	rs11247799	A	chr1_28499519	cis	-0.293439570436845	2.31541093607878e-10	0.000999000999001	ENSG00000204138.12	PHACTR4	protein_coding	AluJb	NA	UTR3	N	Y	Y	Y
LIV	rs10902702	A	chr1_28499519	cis	-0.285609594666736	9.07222333484297e-10	0.000999000999001	ENSG00000204138.12	PHACTR4	protein_coding	AluJb	NA	UTR3	N	Y	Y	N
LIV	rs4908418	G	chr1_28499519	cis	-0.293488018310794	2.30384720691451e-10	0.000999000999001	ENSG00000204138.12	PHACTR4	protein_coding	AluJb	NA	UTR3	N	Y	Y	Y
LIV	rs4908419	A	chr1_28499519	cis	-0.293446259535059	2.31348359092729e-10	0.000999000999001	ENSG00000204138.12	PHACTR4	protein_coding	AluJb	NA	UTR3	N	Y	Y	Y
LIV	rs4908420	A	chr1_28499519	cis	-0.293728251649106	2.36671997189297e-10	0.000999000999001	ENSG00000204138.12	PHACTR4	protein_coding	AluJb	NA	UTR3	N	Y	Y	Y
LIV	rs4908421	G	chr1_28499519	cis	-0.285621561837664	9.06160392535711e-10	0.000999000999001	ENSG00000204138.12	PHACTR4	protein_coding	AluJb	NA	UTR3	N	Y	Y	N
LIV	rs12078122	A	chr1_28499519	cis	-0.331774941234698	3.14758839756402e-11	0.000999000999001	ENSG00000204138.12	PHACTR4	protein_coding	AluJb	NA	UTR3	N	Y	Y	N
LIV	rs12142764	C	chr1_28499519	cis	-0.293457569142841	2.30979964839967e-10	0.000999000999001	ENSG00000204138.12	PHACTR4	protein_coding	AluJb	NA	UTR3	N	Y	Y	Y
LIV	rs7526211	G	chr1_28499519	cis	-0.293745100134331	2.36117451715601e-10	0.000999000999001	ENSG00000204138.12	PHACTR4	protein_coding	AluJb	NA	UTR3	N	Y	Y	Y
LIV	rs61283881	C	chr1_28499519	cis	-0.292260441175337	2.81770658224329e-10	0.000999000999001	ENSG00000204138.12	PHACTR4	protein_coding	AluJb	NA	UTR3	N	Y	Y	Y
LIV	rs12134676	T	chr1_28499519	cis	-0.294298691314285	2.26924874847636e-10	0.000999000999001	ENSG00000204138.12	PHACTR4	protein_coding	AluJb	NA	UTR3	N	Y	Y	Y
LIV	rs200282468	GC	chr1_28499519	cis	-0.334937041047429	5.99916296311285e-11	0.000999000999001	ENSG00000204138.12	PHACTR4	protein_coding	AluJb	NA	UTR3	N	Y	Y	N
LIV	rs11247801	C	chr1_28499519	cis	-0.334913961941299	6.00985607844145e-11	0.000999000999001	ENSG00000204138.12	PHACTR4	protein_coding	AluJb	NA	UTR3	N	Y	Y	N
LIV	rs11247802	G	chr1_28499519	cis	-0.334885959762558	6.02907329461958e-11	0.000999000999001	ENSG00000204138.12	PHACTR4	protein_coding	AluJb	NA	UTR3	N	Y	Y	N
LIV	rs11247803	C	chr1_28499519	cis	-0.331631232723562	3.02750603869236e-11	0.000999000999001	ENSG00000204138.12	PHACTR4	protein_coding	AluJb	NA	UTR3	N	Y	Y	N
LIV	rs61783810	G	chr1_28499519	cis	-0.323773871420754	1.21971287067879e-10	0.000999000999001	ENSG00000204138.12	PHACTR4	protein_coding	AluJb	NA	UTR3	N	Y	Y	N
LIV	rs11809086	G	chr1_28499519	cis	-0.291176226677352	3.85925662747039e-10	0.000999000999001	ENSG00000204138.12	PHACTR4	protein_coding	AluJb	NA	UTR3	N	Y	Y	Y
LIV	rs10902703	C	chr1_28499519	cis	-0.295803381369746	1.77913421509685e-10	0.000999000999001	ENSG00000204138.12	PHACTR4	protein_coding	AluJb	NA	UTR3	N	Y	Y	Y
LIV	rs11247805	C	chr1_28499519	cis	-0.293682476192003	2.29947211047552e-10	0.000999000999001	ENSG00000204138.12	PHACTR4	protein_coding	AluJb	NA	UTR3	N	Y	Y	Y
LIV	rs11247806	G	chr1_28499519	cis	-0.331648225431682	3.0205269287435e-11	0.000999000999001	ENSG00000204138.12	PHACTR4	protein_coding	AluJb	NA	UTR3	N	Y	Y	N
LIV	rs12135690	G	chr1_28499519	cis	-0.293490068588764	2.29892242301458e-10	0.000999000999001	ENSG00000204138.12	PHACTR4	protein_coding	AluJb	NA	UTR3	N	Y	Y	Y
LIV	rs5013826	T	chr1_28499519	cis	-0.293490068588764	2.29892242301458e-10	0.000999000999001	ENSG00000204138.12	PHACTR4	protein_coding	AluJb	NA	UTR3	N	Y	Y	Y
LIV	rs12135748	G	chr1_28499519	cis	-0.293455799353319	2.31688364461299e-10	0.000999000999001	ENSG00000204138.12	PHACTR4	protein_coding	AluJb	NA	UTR3	N	Y	Y	Y
LIV	rs11247807	G	chr1_28499519	cis	-0.29349267269602	2.29802743256762e-10	0.000999000999001	ENSG00000204138.12	PHACTR4	protein_coding	AluJb	NA	UTR3	N	Y	Y	Y
LIV	rs4615861	C	chr1_28499519	cis	-0.2882200783223	6.64720822749071e-10	0.000999000999001	ENSG00000204138.12	PHACTR4	protein_coding	AluJb	NA	UTR3	N	Y	Y	Y
LIV	rs12095954	C	chr1_28499519	cis	-0.331179426754514	3.30646892879934e-11	0.000999000999001	ENSG00000204138.12	PHACTR4	protein_coding	AluJb	NA	UTR3	N	Y	Y	N
LIV	rs11247808	G	chr1_28499519	cis	-0.33165410387401	3.01626992575959e-11	0.000999000999001	ENSG00000204138.12	PHACTR4	protein_coding	AluJb	NA	UTR3	N	Y	Y	N
LIV	rs60781079	G	chr1_28499519	cis	-0.331654658711519	3.01629986632454e-11	0.000999000999001	ENSG00000204138.12	PHACTR4	protein_coding	AluJb	NA	UTR3	N	Y	Y	N
LIV	rs6598930	A	chr1_28499519	cis	-0.292615385681839	3.49817968492805e-10	0.000999000999001	ENSG00000204138.12	PHACTR4	protein_coding	AluJb	NA	UTR3	N	Y	Y	N
LIV	rs7531648	G	chr1_28499519	cis	-0.293502915926843	2.29450075769332e-10	0.000999000999001	ENSG00000204138.12	PHACTR4	protein_coding	AluJb	NA	UTR3	N	Y	Y	Y
LIV	rs6680960	G	chr1_28499519	cis	-0.331668150127849	3.01056013763385e-11	0.000999000999001	ENSG00000204138.12	PHACTR4	protein_coding	AluJb	NA	UTR3	N	Y	Y	N
LIV	rs12091029	G	chr1_28499519	cis	-0.293521117520049	2.28832505424145e-10	0.000999000999001	ENSG00000204138.12	PHACTR4	protein_coding	AluJb	NA	UTR3	N	Y	Y	Y
LIV	rs6679916	A	chr1_28499519	cis	-0.293618938622151	2.25355899008813e-10	0.000999000999001	ENSG00000204138.12	PHACTR4	protein_coding	AluJb	NA	UTR3	N	Y	Y	Y
LIV	rs10902704	A	chr1_28499519	cis	-0.255610016517694	4.46208110020884e-08	0.0719280719281	ENSG00000204138.12	PHACTR4	protein_coding	AluJb	NA	UTR3	N	Y	Y	N
LIV	rs6670997	C	chr1_28499519	cis	-0.289043966785827	4.428966787956e-10	0.000999000999001	ENSG00000204138.12	PHACTR4	protein_coding	AluJb	NA	UTR3	N	Y	Y	Y
LIV	rs11247809	G	chr1_28499519	cis	-0.326194996857488	6.34118400784697e-11	0.000999000999001	ENSG00000204138.12	PHACTR4	protein_coding	AluJb	NA	UTR3	N	Y	Y	N
LIV	rs11247810	C	chr1_28499519	cis	-0.326245349801367	6.30050958621244e-11	0.000999000999001	ENSG00000204138.12	PHACTR4	protein_coding	AluJb	NA	UTR3	N	Y	Y	N
LIV	rs10902705	G	chr1_28499519	cis	-0.326849902114195	5.96109902175135e-11	0.000999000999001	ENSG00000204138.12	PHACTR4	protein_coding	AluJb	NA	UTR3	N	Y	Y	N
LIV	rs4399181	T	chr1_28499519	cis	-0.289840263396868	3.93752534506156e-10	0.000999000999001	ENSG00000204138.12	PHACTR4	protein_coding	AluJb	NA	UTR3	N	Y	Y	Y
LIV	rs6598932	G	chr1_28499519	cis	-0.302579791789588	2.63959280358766e-10	0.000999000999001	ENSG00000204138.12	PHACTR4	protein_coding	AluJb	NA	UTR3	N	Y	Y	Y
LIV	rs11247811	A	chr1_28499519	cis	-0.331043790243986	3.70539915416679e-11	0.000999000999001	ENSG00000204138.12	PHACTR4	protein_coding	AluJb	NA	UTR3	N	Y	Y	N
LIV	rs11247812	T	chr1_28499519	cis	-0.329266930534674	4.34802820430423e-11	0.000999000999001	ENSG00000204138.12	PHACTR4	protein_coding	AluJb	NA	UTR3	N	Y	Y	N
LIV	rs12090682	G	chr1_28499519	cis	-0.329386351309447	4.26112722648613e-11	0.000999000999001	ENSG00000204138.12	PHACTR4	protein_coding	AluJb	NA	UTR3	N	Y	Y	N
LIV	rs7518232	C	chr1_28499519	cis	-0.290859683507658	3.31228684166433e-10	0.000999000999001	ENSG00000204138.12	PHACTR4	protein_coding	AluJb	NA	UTR3	N	Y	Y	Y
LIV	rs7518249	C	chr1_28499519	cis	-0.290892065541659	3.2955213586545e-10	0.000999000999001	ENSG00000204138.12	PHACTR4	protein_coding	AluJb	NA	UTR3	N	Y	Y	Y
LIV	rs7540582	G	chr1_28499519	cis	-0.328337034151203	4.5597523847719e-11	0.000999000999001	ENSG00000204138.12	PHACTR4	protein_coding	AluJb	NA	UTR3	N	Y	Y	N
LIV	rs11247813	T	chr1_28499519	cis	-0.291288159137123	3.03375149033575e-10	0.000999000999001	ENSG00000204138.12	PHACTR4	protein_coding	AluJb	NA	UTR3	N	Y	Y	Y
LIV	rs201839029	AAAG	chr1_28499519	cis	-0.346464619326997	2.18652608990636e-11	0.000999000999001	ENSG00000204138.12	PHACTR4	protein_coding	AluJb	NA	UTR3	N	Y	Y	N
LIV	rs200306436	AAG	chr1_28499519	cis	-0.336317870490383	4.40353676770738e-11	0.000999000999001	ENSG00000204138.12	PHACTR4	protein_coding	AluJb	NA	UTR3	N	Y	Y	N
LIV	rs12140359	A	chr1_28499519	cis	-0.29140908776331	2.97356593627107e-10	0.000999000999001	ENSG00000204138.12	PHACTR4	protein_coding	AluJb	NA	UTR3	N	Y	Y	Y
LIV	rs11247814	T	chr1_28499519	cis	-0.291345383149871	3.00912803632102e-10	0.000999000999001	ENSG00000204138.12	PHACTR4	protein_coding	AluJb	NA	UTR3	N	Y	Y	Y
LIV	rs61783821	G	chr1_28499519	cis	-0.29142059229	2.97066780762362e-10	0.000999000999001	ENSG00000204138.12	PHACTR4	protein_coding	AluJb	NA	UTR3	N	Y	Y	Y
LIV	rs61783822	T	chr1_28499519	cis	-0.29142059229	2.97066780762362e-10	0.000999000999001	ENSG00000204138.12	PHACTR4	protein_coding	AluJb	NA	UTR3	N	Y	Y	Y
LIV	rs35288626	T	chr1_28499519	cis	-0.287024790608127	7.83687934577064e-10	0.000999000999001	ENSG00000204138.12	PHACTR4	protein_coding	AluJb	NA	UTR3	N	Y	Y	Y
LIV	rs199592503	AT	chr1_28499519	cis	-0.339899853384287	2.85572219621494e-11	0.000999000999001	ENSG00000204138.12	PHACTR4	protein_coding	AluJb	NA	UTR3	N	Y	Y	N
LIV	rs35160854	A	chr1_28499519	cis	-0.291243688488655	3.24243007026312e-10	0.000999000999001	ENSG00000204138.12	PHACTR4	protein_coding	AluJb	NA	UTR3	N	Y	Y	Y
LIV	rs34721444	A	chr1_28499519	cis	-0.29145944810656	2.95254241205528e-10	0.000999000999001	ENSG00000204138.12	PHACTR4	protein_coding	AluJb	NA	UTR3	N	Y	Y	Y
LIV	rs67558364	G	chr1_28499519	cis	-0.328932008941232	4.10104035360283e-11	0.000999000999001	ENSG00000204138.12	PHACTR4	protein_coding	AluJb	NA	UTR3	N	Y	Y	N
LIV	rs61783824	C	chr1_28499519	cis	-0.297095141696888	1.44370857254781e-10	0.000999000999001	ENSG00000204138.12	PHACTR4	protein_coding	AluJb	NA	UTR3	N	Y	Y	Y
LIV	rs72661761	T	chr1_28499519	cis	-0.329168142632416	4.04563840600005e-11	0.000999000999001	ENSG00000204138.12	PHACTR4	protein_coding	AluJb	NA	UTR3	N	Y	Y	N
LIV	rs61783825	C	chr1_28499519	cis	-0.329058915896124	4.02292338270786e-11	0.000999000999001	ENSG00000204138.12	PHACTR4	protein_coding	AluJb	NA	UTR3	N	Y	Y	N
LIV	rs61783826	C	chr1_28499519	cis	-0.291597081233494	2.88824346124676e-10	0.000999000999001	ENSG00000204138.12	PHACTR4	protein_coding	AluJb	NA	UTR3	N	Y	Y	Y
LIV	rs61783827	A	chr1_28499519	cis	-0.291681286875467	2.84974432638082e-10	0.000999000999001	ENSG00000204138.12	PHACTR4	protein_coding	AluJb	NA	UTR3	N	Y	Y	Y
LIV	rs61783828	T	chr1_28499519	cis	-0.32917885739405	3.9500713054763e-11	0.000999000999001	ENSG00000204138.12	PHACTR4	protein_coding	AluJb	NA	UTR3	N	Y	Y	N
LIV	rs35744215	T	chr1_28499519	cis	-0.329202161338013	3.9389923103125e-11	0.000999000999001	ENSG00000204138.12	PHACTR4	protein_coding	AluJb	NA	UTR3	N	Y	Y	N
LIV	rs397686691	A	chr1_28499519	cis	-0.280569822874485	1.05490923381074e-09	0.000999000999001	ENSG00000204138.12	PHACTR4	protein_coding	AluJb	NA	UTR3	N	Y	Y	Y
LIV	rs61783830	A	chr1_28499519	cis	-0.292984433621372	2.4872116618547e-10	0.000999000999001	ENSG00000204138.12	PHACTR4	protein_coding	AluJb	NA	UTR3	N	Y	Y	Y
LIV	rs34017421	A	chr1_28499519	cis	-0.291818757942901	2.78774142869468e-10	0.000999000999001	ENSG00000204138.12	PHACTR4	protein_coding	AluJb	NA	UTR3	N	Y	Y	Y
LIV	rs67875306	TAATACA	chr1_28499519	cis	-0.292297707097092	2.87837026907422e-10	0.000999000999001	ENSG00000204138.12	PHACTR4	protein_coding	AluJb	NA	UTR3	N	Y	Y	Y
LIV	rs35677846	A	chr1_28499519	cis	-0.291836420854527	2.77943083869227e-10	0.000999000999001	ENSG00000204138.12	PHACTR4	protein_coding	AluJb	NA	UTR3	N	Y	Y	Y
LIV	rs61783832	A	chr1_28499519	cis	-0.29185120105947	2.77276433653724e-10	0.000999000999001	ENSG00000204138.12	PHACTR4	protein_coding	AluJb	NA	UTR3	N	Y	Y	Y
LIV	rs61783836	C	chr1_28499519	cis	-0.328163994672162	5.23757034243611e-11	0.000999000999001	ENSG00000204138.12	PHACTR4	protein_coding	AluJb	NA	UTR3	N	Y	Y	N
LIV	rs72882164	A	chr1_28499519	cis	-0.329510105874883	3.75316301134075e-11	0.000999000999001	ENSG00000204138.12	PHACTR4	protein_coding	AluJb	NA	UTR3	N	Y	Y	N
LIV	rs187003526	C	chr1_28499519	cis	-0.299875917744911	4.59391425611803e-08	0.0729270729271	ENSG00000204138.12	PHACTR4	protein_coding	AluJb	NA	UTR3	N	Y	Y	Y
LIV	rs61783838	G	chr1_28499519	cis	-0.292066996353095	2.6790419099461e-10	0.000999000999001	ENSG00000204138.12	PHACTR4	protein_coding	AluJb	NA	UTR3	N	Y	Y	Y
LIV	rs67621285	C	chr1_28499519	cis	-0.329323239390639	3.77429710479927e-11	0.000999000999001	ENSG00000204138.12	PHACTR4	protein_coding	AluJb	NA	UTR3	N	Y	Y	N
LIV	rs35280037	T	chr1_28499519	cis	-0.294578744264434	2.55672352300966e-10	0.000999000999001	ENSG00000204138.12	PHACTR4	protein_coding	AluJb	NA	UTR3	N	Y	Y	Y
LIV	rs67198337	A	chr1_28499519	cis	-0.291978295708601	2.69088355803664e-10	0.000999000999001	ENSG00000204138.12	PHACTR4	protein_coding	AluJb	NA	UTR3	N	Y	Y	Y
LIV	rs35849797	G	chr1_28499519	cis	-0.329417432652559	3.72041527788412e-11	0.000999000999001	ENSG00000204138.12	PHACTR4	protein_coding	AluJb	NA	UTR3	N	Y	Y	N
LIV	rs34589395	G	chr1_28499519	cis	-0.32942242071052	3.716696345585e-11	0.000999000999001	ENSG00000204138.12	PHACTR4	protein_coding	AluJb	NA	UTR3	N	Y	Y	N
LIV	rs35117860	C	chr1_28499519	cis	-0.292023831856862	2.67115368436042e-10	0.000999000999001	ENSG00000204138.12	PHACTR4	protein_coding	AluJb	NA	UTR3	N	Y	Y	Y
LIV	rs34734086	G	chr1_28499519	cis	-0.292061445111011	2.65498973519519e-10	0.000999000999001	ENSG00000204138.12	PHACTR4	protein_coding	AluJb	NA	UTR3	N	Y	Y	Y
LIV	rs35593799	A	chr1_28499519	cis	-0.292068886376823	2.65161643938269e-10	0.000999000999001	ENSG00000204138.12	PHACTR4	protein_coding	AluJb	NA	UTR3	N	Y	Y	Y
LIV	rs67158073	C	chr1_28499519	cis	-0.329486053956194	3.68046195231712e-11	0.000999000999001	ENSG00000204138.12	PHACTR4	protein_coding	AluJb	NA	UTR3	N	Y	Y	N
LIV	rs61783843	G	chr1_28499519	cis	-0.32921956565097	3.82844970108193e-11	0.000999000999001	ENSG00000204138.12	PHACTR4	protein_coding	AluJb	NA	UTR3	N	Y	Y	N
LIV	rs34288882	C	chr1_28499519	cis	-0.292093749077097	2.6408407528753e-10	0.000999000999001	ENSG00000204138.12	PHACTR4	protein_coding	AluJb	NA	UTR3	N	Y	Y	Y
LIV	rs35830319	A	chr1_28499519	cis	-0.292138530719598	2.62197576145577e-10	0.000999000999001	ENSG00000204138.12	PHACTR4	protein_coding	AluJb	NA	UTR3	N	Y	Y	Y
LIV	rs61783845	G	chr1_28499519	cis	-0.292168310034717	2.60884617566806e-10	0.000999000999001	ENSG00000204138.12	PHACTR4	protein_coding	AluJb	NA	UTR3	N	Y	Y	Y
LIV	rs200493069	TA	chr1_28499519	cis	-0.335490664879482	3.81920370795071e-11	0.000999000999001	ENSG00000204138.12	PHACTR4	protein_coding	AluJb	NA	UTR3	N	Y	Y	Y
LIV	rs201801636	AAG	chr1_28499519	cis	-0.335501966818974	3.24289599558438e-11	0.000999000999001	ENSG00000204138.12	PHACTR4	protein_coding	AluJb	NA	UTR3	N	Y	Y	Y
LIV	rs66654719	AG	chr1_28499519	cis	-0.3300835484933	4.8541752156418e-11	0.000999000999001	ENSG00000204138.12	PHACTR4	protein_coding	AluJb	NA	UTR3	N	Y	Y	Y
LIV	rs61783846	T	chr1_28499519	cis	-0.328565340264021	5.15706829927346e-11	0.000999000999001	ENSG00000204138.12	PHACTR4	protein_coding	AluJb	NA	UTR3	N	Y	Y	N
LIV	rs61783847	C	chr1_28499519	cis	-0.292227932840147	2.58374903866758e-10	0.000999000999001	ENSG00000204138.12	PHACTR4	protein_coding	AluJb	NA	UTR3	N	Y	Y	Y
LIV	rs61783848	C	chr1_28499519	cis	-0.292270132144333	2.57780388271624e-10	0.000999000999001	ENSG00000204138.12	PHACTR4	protein_coding	AluJb	NA	UTR3	N	Y	Y	Y
LIV	rs61783849	T	chr1_28499519	cis	-0.29230204877355	2.55270014396498e-10	0.000999000999001	ENSG00000204138.12	PHACTR4	protein_coding	AluJb	NA	UTR3	N	Y	Y	Y
LIV	rs61783850	T	chr1_28499519	cis	-0.292309083511497	2.54986358826294e-10	0.000999000999001	ENSG00000204138.12	PHACTR4	protein_coding	AluJb	NA	UTR3	N	Y	Y	Y
LIV	rs61783851	T	chr1_28499519	cis	-0.330127560733922	3.38908059311938e-11	0.000999000999001	ENSG00000204138.12	PHACTR4	protein_coding	AluJb	NA	UTR3	N	Y	Y	N
LIV	rs201831825	AG	chr1_28499519	cis	-0.292745244811225	2.56786299509554e-10	0.000999000999001	ENSG00000204138.12	PHACTR4	protein_coding	AluJb	NA	UTR3	N	Y	Y	Y
LIV	rs139785009	AT	chr1_28499519	cis	-0.32730259680155	4.27179112839651e-11	0.000999000999001	ENSG00000204138.12	PHACTR4	protein_coding	AluJb	NA	UTR3	N	Y	Y	N
LIV	rs35506828	T	chr1_28499519	cis	-0.267833818683143	5.69377968761004e-08	0.0849150849151	ENSG00000204138.12	PHACTR4	protein_coding	AluJb	NA	UTR3	N	Y	Y	N
LIV	rs34990158	T	chr1_28499519	cis	-0.292378374449736	2.52106551775511e-10	0.000999000999001	ENSG00000204138.12	PHACTR4	protein_coding	AluJb	NA	UTR3	N	Y	Y	Y
LIV	rs34183469	C	chr1_28499519	cis	-0.292383007301796	2.51906024001111e-10	0.000999000999001	ENSG00000204138.12	PHACTR4	protein_coding	AluJb	NA	UTR3	N	Y	Y	Y
LIV	rs34157354	T	chr1_28499519	cis	-0.292381871053757	2.51924681948297e-10	0.000999000999001	ENSG00000204138.12	PHACTR4	protein_coding	AluJb	NA	UTR3	N	Y	Y	Y
LIV	rs61783857	A	chr1_28499519	cis	-0.330147550508607	3.33400825034923e-11	0.000999000999001	ENSG00000204138.12	PHACTR4	protein_coding	AluJb	NA	UTR3	N	Y	Y	N
LIV	rs111952709	T	chr1_28499519	cis	-0.268088018761108	8.86565665466633e-08	0.144855144855	ENSG00000204138.12	PHACTR4	protein_coding	AluJb	NA	UTR3	N	Y	Y	N
LIV	rs112103330	T	chr1_28499519	cis	-0.330510908540407	3.23577122372562e-11	0.000999000999001	ENSG00000204138.12	PHACTR4	protein_coding	AluJb	NA	UTR3	N	Y	Y	N
LIV	rs61783859	A	chr1_28499519	cis	-0.306198872603933	9.52466833062865e-10	0.000999000999001	ENSG00000204138.12	PHACTR4	protein_coding	AluJb	NA	UTR3	N	Y	Y	N
LIV	rs61785960	A	chr1_28499519	cis	-0.331188835746575	2.95710124029624e-11	0.000999000999001	ENSG00000204138.12	PHACTR4	protein_coding	AluJb	NA	UTR3	N	Y	Y	N
LIV	rs61785961	A	chr1_28499519	cis	-0.331232616376638	2.93631326484192e-11	0.000999000999001	ENSG00000204138.12	PHACTR4	protein_coding	AluJb	NA	UTR3	N	Y	Y	N
LIV	rs34697248	C	chr1_28499519	cis	-0.293508519011538	2.17629375424682e-10	0.000999000999001	ENSG00000204138.12	PHACTR4	protein_coding	AluJb	NA	UTR3	N	Y	Y	Y
LIV	rs34027045	T	chr1_28499519	cis	-0.331374922313733	2.87081534702524e-11	0.000999000999001	ENSG00000204138.12	PHACTR4	protein_coding	AluJb	NA	UTR3	N	Y	Y	N
LIV	rs36032695	T	chr1_28499519	cis	-0.332574745549892	2.49543282209945e-11	0.000999000999001	ENSG00000204138.12	PHACTR4	protein_coding	AluJb	NA	UTR3	N	Y	Y	N
LIV	rs79149804	C	chr1_28499519	cis	-0.323618674517347	1.48274769444049e-10	0.000999000999001	ENSG00000204138.12	PHACTR4	protein_coding	AluJb	NA	UTR3	N	Y	Y	N
LIV	rs61785966	A	chr1_28499519	cis	-0.332005539375978	2.59537223453076e-11	0.000999000999001	ENSG00000204138.12	PHACTR4	protein_coding	AluJb	NA	UTR3	N	Y	Y	N
LIV	rs61785969	G	chr1_28499519	cis	-0.294108626328655	1.96859510271702e-10	0.000999000999001	ENSG00000204138.12	PHACTR4	protein_coding	AluJb	NA	UTR3	N	Y	Y	Y
LIV	rs61785970	A	chr1_28499519	cis	-0.33209136558992	2.5594407454427e-11	0.000999000999001	ENSG00000204138.12	PHACTR4	protein_coding	AluJb	NA	UTR3	N	Y	Y	N
LIV	rs61785971	C	chr1_28499519	cis	-0.332121564681939	2.54745783821461e-11	0.000999000999001	ENSG00000204138.12	PHACTR4	protein_coding	AluJb	NA	UTR3	N	Y	Y	N
LIV	rs61785974	C	chr1_28499519	cis	-0.332292140574463	2.47748416082783e-11	0.000999000999001	ENSG00000204138.12	PHACTR4	protein_coding	AluJb	NA	UTR3	N	Y	Y	N
LIV	rs67977212	C	chr1_28499519	cis	-0.292827586342005	2.37820798873085e-10	0.000999000999001	ENSG00000204138.12	PHACTR4	protein_coding	AluJb	NA	UTR3	N	Y	Y	Y
LIV	rs66683351	G	chr1_28499519	cis	-0.332295139421115	2.47688880577103e-11	0.000999000999001	ENSG00000204138.12	PHACTR4	protein_coding	AluJb	NA	UTR3	N	Y	Y	N
LIV	rs61785976	T	chr1_28499519	cis	-0.332302712730697	2.47554109398425e-11	0.000999000999001	ENSG00000204138.12	PHACTR4	protein_coding	AluJb	NA	UTR3	N	Y	Y	N
LIV	rs67528645	C	chr1_28499519	cis	-0.332306917990026	2.47476846960907e-11	0.000999000999001	ENSG00000204138.12	PHACTR4	protein_coding	AluJb	NA	UTR3	N	Y	Y	N
LIV	rs28534428	C	chr1_28499519	cis	-0.284326795454458	1.26667788857929e-09	0.001998001998	ENSG00000204138.12	PHACTR4	protein_coding	AluJb	NA	UTR3	N	Y	Y	Y
LIV	rs6700020	G	chr1_28499519	cis	-0.272198262258364	7.81046212472096e-09	0.016983016983	ENSG00000204138.12	PHACTR4	protein_coding	AluJb	NA	UTR3	N	Y	Y	N
LIV	rs200081945	AAG	chr1_28499519	cis	-0.305273009039102	2.56442095076317e-08	0.041958041958	ENSG00000204138.12	PHACTR4	protein_coding	AluJb	NA	UTR3	N	Y	Y	N
LIV	rs28867798	G	chr1_28499519	cis	-0.305767408505837	2.18975723813534e-08	0.031968031968	ENSG00000204138.12	PHACTR4	protein_coding	AluJb	NA	UTR3	N	Y	Y	N
LIV	rs6426348	C	chr1_28499519	cis	-0.294300641722933	1.91022090405712e-10	0.000999000999001	ENSG00000204138.12	PHACTR4	protein_coding	AluJb	NA	UTR3	N	Y	Y	Y
LIV	rs10915199	A	chr1_28499519	cis	-0.294305792693865	1.90947040586637e-10	0.000999000999001	ENSG00000204138.12	PHACTR4	protein_coding	AluJb	NA	UTR3	N	Y	Y	Y
LIV	rs10915235	A	chr1_28499519	cis	-0.294314326366726	1.9082274066801e-10	0.000999000999001	ENSG00000204138.12	PHACTR4	protein_coding	AluJb	NA	UTR3	N	Y	Y	Y
LIV	rs58953363	C	chr1_28499519	cis	-0.332365815966867	2.46315193763947e-11	0.000999000999001	ENSG00000204138.12	PHACTR4	protein_coding	AluJb	NA	UTR3	N	Y	Y	N
LIV	rs10799118	G	chr1_28499519	cis	-0.294321107147876	1.90724004588313e-10	0.000999000999001	ENSG00000204138.12	PHACTR4	protein_coding	AluJb	NA	UTR3	N	Y	Y	Y
LIV	rs10915180	T	chr1_28499519	cis	-0.263362692338272	1.02118023957543e-07	0.161838161838	ENSG00000204138.12	PHACTR4	protein_coding	AluJb	NA	UTR3	N	Y	Y	Y
LIV	rs12139517	T	chr1_28499519	cis	-0.332515055999855	2.43014512740058e-11	0.000999000999001	ENSG00000204138.12	PHACTR4	protein_coding	AluJb	NA	UTR3	N	Y	Y	N
LIV	rs12141672	T	chr1_28499519	cis	-0.332823469272355	2.43109348691408e-11	0.000999000999001	ENSG00000204138.12	PHACTR4	protein_coding	AluJb	NA	UTR3	N	Y	Y	N
LIV	rs9107	G	chr1_28499519	cis	-0.294334545600788	1.90528405828941e-10	0.000999000999001	ENSG00000204138.12	PHACTR4	protein_coding	AluJb	NA	UTR3	N	Y	Y	Y
LIV	rs4654362	C	chr1_28499519	cis	-0.332764404279821	2.39125477698048e-11	0.000999000999001	ENSG00000204138.12	PHACTR4	protein_coding	AluJb	NA	UTR3	N	Y	Y	N
LIV	rs12075419	C	chr1_28499519	cis	-0.33449442713066	2.17810118773882e-11	0.000999000999001	ENSG00000204138.12	PHACTR4	protein_coding	AluJb	NA	UTR3	N	Y	Y	N
LIV	rs4654363	G	chr1_28499519	cis	-0.332954861382161	2.35481545350087e-11	0.000999000999001	ENSG00000204138.12	PHACTR4	protein_coding	AluJb	NA	UTR3	N	Y	Y	N
LIV	rs2840757	C	chr1_28499519	cis	-0.332716699958812	2.38974566323767e-11	0.000999000999001	ENSG00000204138.12	PHACTR4	protein_coding	AluJb	NA	UTR3	N	Y	Y	N
LIV	rs2840758	G	chr1_28499519	cis	-0.294743213173934	1.84007961955181e-10	0.000999000999001	ENSG00000204138.12	PHACTR4	protein_coding	AluJb	NA	UTR3	N	Y	Y	Y
LIV	rs2840759	G	chr1_28499519	cis	-0.326281056821744	6.64906132395986e-11	0.000999000999001	ENSG00000204138.12	PHACTR4	protein_coding	AluJb	NA	UTR3	N	Y	Y	N
LIV	rs2840761	A	chr1_28499519	cis	-0.286189679065911	1.19252567724053e-09	0.000999000999001	ENSG00000204138.12	PHACTR4	protein_coding	AluJb	NA	UTR3	N	Y	Y	Y
LIV	rs2853736	T	chr1_28499519	cis	-0.276885735112915	6.03531409826369e-09	0.013986013986	ENSG00000204138.12	PHACTR4	protein_coding	AluJb	NA	UTR3	N	Y	Y	Y
LIV	rs2515638	G	chr1_28499519	cis	-0.285908652609928	1.44397024541741e-09	0.001998001998	ENSG00000204138.12	PHACTR4	protein_coding	AluJb	NA	UTR3	N	Y	Y	Y
LIV	rs59183416	T	chr1_28499519	cis	-0.318700218783349	3.45091045336925e-10	0.000999000999001	ENSG00000204138.12	PHACTR4	protein_coding	AluJb	NA	UTR3	N	Y	Y	N
LIV	rs12077618	C	chr1_28499519	cis	-0.30571203004726	6.19419222577711e-10	0.000999000999001	ENSG00000204138.12	PHACTR4	protein_coding	AluJb	NA	UTR3	N	Y	Y	N
LIV	rs61785982	C	chr1_28499519	cis	-0.272606700716274	2.76814381519324e-09	0.003996003996	ENSG00000204138.12	PHACTR4	protein_coding	AluJb	NA	UTR3	N	Y	Y	Y
LIV	rs2402231	G	chr1_28499519	cis	-0.298292483177001	1.11907249677111e-09	0.000999000999001	ENSG00000204138.12	PHACTR4	protein_coding	AluJb	NA	UTR3	N	Y	Y	N
LIV	rs10915206	G	chr1_28499519	cis	-0.296349032352963	1.34106848573852e-09	0.001998001998	ENSG00000204138.12	PHACTR4	protein_coding	AluJb	NA	UTR3	N	Y	Y	N
LIV	rs2853721	G	chr1_28499519	cis	-0.266399177569392	7.44021695443252e-09	0.016983016983	ENSG00000204138.12	PHACTR4	protein_coding	AluJb	NA	UTR3	N	Y	Y	Y
LIV	rs3765641	T	chr1_28499519	cis	-0.29554153364692	1.5370964283362e-09	0.001998001998	ENSG00000204138.12	PHACTR4	protein_coding	AluJb	NA	UTR3	N	Y	Y	N
LIV	rs12137993	C	chr1_28499519	cis	-0.295545691634982	1.54264417663393e-09	0.001998001998	ENSG00000204138.12	PHACTR4	protein_coding	AluJb	NA	UTR3	N	Y	Y	N
LIV	rs10915210	A	chr1_28499519	cis	-0.297030908290418	1.47661422789487e-09	0.001998001998	ENSG00000204138.12	PHACTR4	protein_coding	AluJb	NA	UTR3	N	Y	Y	N
LIV	rs72661798	G	chr1_28499519	cis	-0.307401751631317	3.12867910483191e-09	0.004995004995	ENSG00000204138.12	PHACTR4	protein_coding	AluJb	NA	UTR3	N	Y	Y	N
LIV	rs4654372	C	chr1_28499519	cis	-0.295835115446453	1.23347335708282e-09	0.001998001998	ENSG00000204138.12	PHACTR4	protein_coding	AluJb	NA	UTR3	N	Y	Y	N
LIV	rs2066726	G	chr1_28499519	cis	-0.293866776546589	1.49885443526261e-09	0.001998001998	ENSG00000204138.12	PHACTR4	protein_coding	AluJb	NA	UTR3	N	Y	Y	N
LIV	rs4654325	A	chr1_28499519	cis	-0.293866776546589	1.49885443526261e-09	0.001998001998	ENSG00000204138.12	PHACTR4	protein_coding	AluJb	NA	UTR3	N	Y	Y	N
LIV	rs10799123	G	chr1_28499519	cis	-0.293866776546589	1.49885443526261e-09	0.001998001998	ENSG00000204138.12	PHACTR4	protein_coding	AluJb	NA	UTR3	N	Y	Y	N
LIV	rs2795321	A	chr1_28499519	cis	-0.274403167390759	2.04103097600264e-09	0.002997002997	ENSG00000204138.12	PHACTR4	protein_coding	AluJb	NA	UTR3	N	Y	Y	Y
LIV	rs28430539	C	chr1_28499519	cis	-0.296133533298697	1.23815619927808e-09	0.001998001998	ENSG00000204138.12	PHACTR4	protein_coding	AluJb	NA	UTR3	N	Y	Y	N
LIV	rs10915222	T	chr1_28499519	cis	-0.275051068094262	1.91827401238933e-09	0.002997002997	ENSG00000204138.12	PHACTR4	protein_coding	AluJb	NA	UTR3	N	Y	Y	Y
LIV	rs9426403	G	chr1_28499519	cis	-0.275069228529801	1.91378475414154e-09	0.002997002997	ENSG00000204138.12	PHACTR4	protein_coding	AluJb	NA	UTR3	N	Y	Y	Y
LIV	rs9426404	C	chr1_28499519	cis	-0.296109441641273	1.3417654263153e-09	0.001998001998	ENSG00000204138.12	PHACTR4	protein_coding	AluJb	NA	UTR3	N	Y	Y	N
LIV	rs9426307	G	chr1_28499519	cis	-0.293544166805301	3.14512034391402e-09	0.004995004995	ENSG00000204138.12	PHACTR4	protein_coding	AluJb	NA	UTR3	N	Y	Y	N
LIV	rs6426350	C	chr1_28499519	cis	-0.279715866491665	5.95155688914867e-09	0.013986013986	ENSG00000204138.12	PHACTR4	protein_coding	AluJb	NA	UTR3	N	Y	Y	N
LIV	rs6426351	A	chr1_28499519	cis	-0.279748544773658	5.93369040977452e-09	0.013986013986	ENSG00000204138.12	PHACTR4	protein_coding	AluJb	NA	UTR3	N	Y	Y	N
LIV	rs4654317	C	chr1_28499519	cis	-0.293833730190265	8.99401268727597e-09	0.017982017982	ENSG00000204138.12	PHACTR4	protein_coding	AluJb	NA	UTR3	N	Y	Y	N
LIV	rs9426308	C	chr1_28499519	cis	-0.296415083520668	1.186034690109e-09	0.000999000999001	ENSG00000204138.12	PHACTR4	protein_coding	AluJb	NA	UTR3	N	Y	Y	N
LIV	rs4503321	A	chr1_28499519	cis	-0.275167541355224	1.90383592382554e-09	0.002997002997	ENSG00000204138.12	PHACTR4	protein_coding	AluJb	NA	UTR3	N	Y	Y	Y
LIV	rs12090565	T	chr1_28499519	cis	-0.297540425178413	1.18051360561685e-09	0.000999000999001	ENSG00000204138.12	PHACTR4	protein_coding	AluJb	NA	UTR3	N	Y	Y	N
LIV	rs12141053	A	chr1_28499519	cis	-0.274590531395853	2.08154883576805e-09	0.002997002997	ENSG00000204138.12	PHACTR4	protein_coding	AluJb	NA	UTR3	N	Y	Y	Y
LIV	rs12139243	T	chr1_28499519	cis	-0.272922926058884	2.48965249364182e-09	0.002997002997	ENSG00000204138.12	PHACTR4	protein_coding	AluJb	NA	UTR3	N	Y	Y	Y
LIV	rs61785998	C	chr1_28499519	cis	-0.295649630083846	1.38990199062823e-09	0.001998001998	ENSG00000204138.12	PHACTR4	protein_coding	AluJb	NA	UTR3	N	Y	Y	N
LIV	rs61785999	G	chr1_28499519	cis	-0.295053467199519	3.19996975995321e-09	0.00599400599401	ENSG00000204138.12	PHACTR4	protein_coding	AluJb	NA	UTR3	N	Y	Y	N
LIV	rs148642249	C	chr1_28499519	cis	-0.271560792271477	2.50885228144872e-09	0.002997002997	ENSG00000204138.12	PHACTR4	protein_coding	AluJb	NA	UTR3	N	Y	Y	Y
LIV	rs184320636	T	chr1_28499519	cis	-0.323503040564541	1.45859400748233e-08	0.025974025974	ENSG00000204138.12	PHACTR4	protein_coding	AluJb	NA	UTR3	N	Y	Y	N
LIV	rs9426405	T	chr1_28499519	cis	-0.292049118125051	1.82736335771371e-09	0.002997002997	ENSG00000204138.12	PHACTR4	protein_coding	AluJb	NA	UTR3	N	Y	Y	N
LIV	rs9426406	G	chr1_28499519	cis	-0.293215143501141	4.74925619194162e-09	0.012987012987	ENSG00000204138.12	PHACTR4	protein_coding	AluJb	NA	UTR3	N	Y	Y	N
LIV	rs9426309	T	chr1_28499519	cis	-0.282375243607161	3.52230472614617e-09	0.00799200799201	ENSG00000204138.12	PHACTR4	protein_coding	AluJb	NA	UTR3	N	Y	Y	N
LIV	rs10915245	A	chr1_28499519	cis	-0.273423605499404	2.37640688618227e-09	0.002997002997	ENSG00000204138.12	PHACTR4	protein_coding	AluJb	NA	UTR3	N	Y	Y	Y
LIV	rs4654389	G	chr1_28499519	cis	-0.25692553092772	1.32981529901271e-07	0.1998001998	ENSG00000204138.12	PHACTR4	protein_coding	AluJb	NA	UTR3	N	Y	Y	N
LIV	rs9286964	C	chr1_28499519	cis	-0.295410559545134	1.3362823049967e-09	0.001998001998	ENSG00000204138.12	PHACTR4	protein_coding	AluJb	NA	UTR3	N	Y	Y	N
LIV	rs143914909	G	chr1_28499519	cis	-0.292688871945031	1.92831488012461e-09	0.002997002997	ENSG00000204138.12	PHACTR4	protein_coding	AluJb	NA	UTR3	N	Y	Y	N
LIV	rs9426317	C	chr1_28499519	cis	-0.294823513704916	1.40426110295907e-09	0.001998001998	ENSG00000204138.12	PHACTR4	protein_coding	AluJb	NA	UTR3	N	Y	Y	N
LIV	rs9286965	T	chr1_28499519	cis	-0.287535247643298	3.61323233901656e-10	0.000999000999001	ENSG00000204138.12	PHACTR4	protein_coding	AluJb	NA	UTR3	N	Y	Y	Y
LIV	rs9286966	T	chr1_28499519	cis	-0.276430400590448	1.86973308964069e-09	0.002997002997	ENSG00000204138.12	PHACTR4	protein_coding	AluJb	NA	UTR3	N	Y	Y	Y
LIV	rs4633256	C	chr1_28499519	cis	-0.27988983958068	1.20552712399411e-08	0.021978021978	ENSG00000204138.12	PHACTR4	protein_coding	AluJb	NA	UTR3	N	Y	Y	N
LIV	rs7415686	C	chr1_28499519	cis	-0.2796774419593	1.23386808343691e-08	0.022977022977	ENSG00000204138.12	PHACTR4	protein_coding	AluJb	NA	UTR3	N	Y	Y	N
LIV	rs9426320	G	chr1_28499519	cis	-0.279658601884687	1.23623229979924e-08	0.022977022977	ENSG00000204138.12	PHACTR4	protein_coding	AluJb	NA	UTR3	N	Y	Y	N
LIV	rs9426323	T	chr1_28499519	cis	-0.279627408546176	1.2377251717893e-08	0.022977022977	ENSG00000204138.12	PHACTR4	protein_coding	AluJb	NA	UTR3	N	Y	Y	N
LIV	rs141302097	C	chr1_28499519	cis	-0.275671489074438	2.22403333825372e-08	0.031968031968	ENSG00000204138.12	PHACTR4	protein_coding	AluJb	NA	UTR3	N	Y	Y	N
LIV	rs7418007	C	chr1_28499519	cis	-0.279544333991121	1.24214922663041e-08	0.022977022977	ENSG00000204138.12	PHACTR4	protein_coding	AluJb	NA	UTR3	N	Y	Y	N
LIV	rs9426442	A	chr1_28499519	cis	-0.279292341929793	1.25702606815606e-08	0.022977022977	ENSG00000204138.12	PHACTR4	protein_coding	AluJb	NA	UTR3	N	Y	Y	N
LIV	rs66955836	TA	chr1_28499519	cis	-0.279292341929793	1.25702606815606e-08	0.022977022977	ENSG00000204138.12	PHACTR4	protein_coding	AluJb	NA	UTR3	N	Y	Y	N
LIV	rs140527979	G	chr1_28499519	cis	-0.278098789110354	1.81147913777148e-08	0.027972027972	ENSG00000204138.12	PHACTR4	protein_coding	AluJb	NA	UTR3	N	Y	Y	N
LIV	rs1342086	G	chr1_28499519	cis	-0.2798711619889	1.24640248766116e-08	0.022977022977	ENSG00000204138.12	PHACTR4	protein_coding	AluJb	NA	UTR3	N	Y	Y	N
LIV	rs9426360	T	chr1_28499519	cis	-0.264313145895742	9.29444901984149e-08	0.148851148851	ENSG00000204138.12	PHACTR4	protein_coding	AluJb	NA	UTR3	N	Y	Y	N
LIV	rs66895922	C	chr1_28499519	cis	-0.283671784532195	9.65429425743097e-09	0.017982017982	ENSG00000204138.12	PHACTR4	protein_coding	AluJb	NA	UTR3	N	Y	Y	N
LIV	rs7543723	G	chr1_28499519	cis	-0.28167852445302	1.12802405359e-08	0.020979020979	ENSG00000204138.12	PHACTR4	protein_coding	AluJb	NA	UTR3	N	Y	Y	N
LIV	rs9426284	G	chr1_28499519	cis	-0.271878100670002	6.21616333466946e-08	0.0909090909091	ENSG00000204138.12	PHACTR4	protein_coding	AluJb	NA	UTR3	N	Y	Y	N
LIV	rs9426385	A	chr1_28499519	cis	-0.271885527913398	6.21473979303002e-08	0.0909090909091	ENSG00000204138.12	PHACTR4	protein_coding	AluJb	NA	UTR3	N	Y	Y	N
LIV	rs12123931	C	chr1_28499519	cis	-0.278745452366034	1.01694430984429e-07	0.161838161838	ENSG00000204138.12	PHACTR4	protein_coding	AluJb	NA	UTR3	N	Y	Y	N
LIV	rs4654341	A	chr1_28499519	cis	-0.26956623023092	7.56821112283864e-08	0.120879120879	ENSG00000204138.12	PHACTR4	protein_coding	AluJb	NA	UTR3	N	Y	Y	N
LIV	rs3795845	T	chr1_28499519	cis	-0.265761718231319	1.09925050736464e-07	0.174825174825	ENSG00000204138.12	PHACTR4	protein_coding	AluJb	NA	UTR3	N	Y	Y	N
LIV	rs9426286	T	chr1_28499519	cis	-0.264933715763603	1.17191045876292e-07	0.185814185814	ENSG00000204138.12	PHACTR4	protein_coding	AluJb	NA	UTR3	N	Y	Y	N
LIV	rs9426288	A	chr1_28499519	cis	-0.264194251881014	1.25580216802349e-07	0.18981018981	ENSG00000204138.12	PHACTR4	protein_coding	AluJb	NA	UTR3	N	Y	Y	N
LIV	rs6695883	C	chr1_28499519	cis	-0.264058150834086	1.27162068978426e-07	0.192807192807	ENSG00000204138.12	PHACTR4	protein_coding	AluJb	NA	UTR3	N	Y	Y	N
LIV	rs9426290	T	chr1_28499519	cis	-0.264068458465113	1.27086139479106e-07	0.192807192807	ENSG00000204138.12	PHACTR4	protein_coding	AluJb	NA	UTR3	N	Y	Y	N
LIV	rs4252986	G	chr1_28499519	cis	-0.26406353238466	1.27120842639367e-07	0.192807192807	ENSG00000204138.12	PHACTR4	protein_coding	AluJb	NA	UTR3	N	Y	Y	N
LIV	rs61786032	G	chr1_28499519	cis	-0.264063739939818	1.2712673486103e-07	0.192807192807	ENSG00000204138.12	PHACTR4	protein_coding	AluJb	NA	UTR3	N	Y	Y	N
LIV	rs55726346	T	chr1_28499519	cis	-0.264911903978043	1.17838752123686e-07	0.185814185814	ENSG00000204138.12	PHACTR4	protein_coding	AluJb	NA	UTR3	N	Y	Y	N
LIV	rs4316338	C	chr1_28499519	cis	-0.264127729376693	1.26674619732978e-07	0.192807192807	ENSG00000204138.12	PHACTR4	protein_coding	AluJb	NA	UTR3	N	Y	Y	N
LIV	rs9426293	G	chr1_28499519	cis	-0.267109296355032	1.06241122136512e-07	0.167832167832	ENSG00000204138.12	PHACTR4	protein_coding	AluJb	NA	UTR3	N	Y	Y	N
LIV	rs201923786	TG	chr1_28499519	cis	-0.269736369304702	1.22646098241556e-07	0.187812187812	ENSG00000204138.12	PHACTR4	protein_coding	AluJb	NA	UTR3	N	Y	Y	N
LIV	rs9426294	A	chr1_28499519	cis	-0.267321587918107	9.66874764542815e-08	0.155844155844	ENSG00000204138.12	PHACTR4	protein_coding	AluJb	NA	UTR3	N	Y	Y	N
LIV	rs2983714	C	chr19_6708234	trans	0.340559341332631	7.26660948701801e-09	0.011988011988	ENSG00000125730.16	C3	protein_coding	AluSz	NA	intronic	heart_disease,obesity	N	Y	N
LIV	rs10493133	T	chr12_49354339	trans	0.549080629376709	2.97588930742741e-08	0.0539460539461	ENSG00000178401.14	DNAJC22	protein_coding	AluJb	NA	downstream	N	N	Y	N
LIV	rs7534370	C	chr1_220057933	cis	0.466846647757306	9.46932451818963e-08	0.14985014985	ENSG00000162813.17	BPNT1	protein_coding	AluY	NA	UTR3	N	Y	Y	N
LIV	rs3179693	G	chr1_15573252	cis	-0.385357977089417	1.11644249415732e-07	0.151848151848	ENSG00000116771.5,ENSG00000116138.12	AGMAT,DNAJC16	protein_coding,protein_coding	AluSq2	NA	UTR3	N	Y	Y	N
LIV	rs6703034	C	chr1_15573252	cis	-0.385548964248884	9.08577855915276e-08	0.124875124875	ENSG00000116771.5,ENSG00000116138.12	AGMAT,DNAJC16	protein_coding,protein_coding	AluSq2	NA	UTR3	N	Y	Y	N
LIV	rs1934818	C	chr1_15573252	cis	-0.378958765406761	1.07185079379971e-07	0.146853146853	ENSG00000116771.5,ENSG00000116138.12	AGMAT,DNAJC16	protein_coding,protein_coding	AluSq2	NA	UTR3	N	Y	Y	N
LIV	rs1934817	G	chr1_15573252	cis	-0.384490126775842	9.53766358564515e-08	0.135864135864	ENSG00000116771.5,ENSG00000116138.12	AGMAT,DNAJC16	protein_coding,protein_coding	AluSq2	NA	UTR3	N	Y	Y	N
LIV	rs6672844	A	chr1_15573252	cis	-0.386593817407723	8.55556850482201e-08	0.115884115884	ENSG00000116771.5,ENSG00000116138.12	AGMAT,DNAJC16	protein_coding,protein_coding	AluSq2	NA	UTR3	N	Y	Y	N
LIV	rs10873864	A	chr1_15573252	cis	-0.386593543814241	8.56666374704331e-08	0.116883116883	ENSG00000116771.5,ENSG00000116138.12	AGMAT,DNAJC16	protein_coding,protein_coding	AluSq2	NA	UTR3	N	Y	Y	N
LIV	rs7533088	T	chr1_15573252	cis	-0.386633095447831	8.54930721841016e-08	0.115884115884	ENSG00000116771.5,ENSG00000116138.12	AGMAT,DNAJC16	protein_coding,protein_coding	AluSq2	NA	UTR3	N	Y	Y	N
LIV	rs11162069	A	chr1_15573252	cis	-0.387061425926188	8.35292371611862e-08	0.110889110889	ENSG00000116771.5,ENSG00000116138.12	AGMAT,DNAJC16	protein_coding,protein_coding	AluSq2	NA	UTR3	N	Y	Y	N
LIV	rs1866254	T	chr1_15573252	cis	-0.387335551140504	8.19668636958451e-08	0.108891108891	ENSG00000116771.5,ENSG00000116138.12	AGMAT,DNAJC16	protein_coding,protein_coding	AluSq2	NA	UTR3	N	Y	Y	N
LIV	rs12756159	T	chr1_15573252	cis	-0.38734455570674	8.18116969301398e-08	0.107892107892	ENSG00000116771.5,ENSG00000116138.12	AGMAT,DNAJC16	protein_coding,protein_coding	AluSq2	NA	UTR3	N	Y	Y	N
LIV	rs2153544	A	chr1_15573252	cis	-0.387324158428665	8.17189045023892e-08	0.107892107892	ENSG00000116771.5,ENSG00000116138.12	AGMAT,DNAJC16	protein_coding,protein_coding	AluSq2	NA	UTR3	N	Y	Y	N
LIV	rs2118530	T	chr1_15573252	cis	-0.387201110796647	8.15470113203086e-08	0.107892107892	ENSG00000116771.5,ENSG00000116138.12	AGMAT,DNAJC16	protein_coding,protein_coding	AluSq2	NA	UTR3	N	Y	Y	N
LIV	rs7536307	C	chr11_46736397	trans	-0.266587828055157	6.50402970981565e-08	0.105894105894	ENSG00000180210.14	F2	protein_coding	FLAM_C	NA	intronic	myocardial_infarction,stroke_ischemic	N	Y	N
LIV	rs1930271	C	chr14_52776828	trans	-0.309429308258338	3.2921734485024e-08	0.0509490509491	ENSG00000100522.8,ENSG00000259049.1	GNPNAT1,RP11-589M4.1	protein_coding,antisense	AluSx3	NA	UTR3	N	Y	Y	N
LIV	rs11163640	T	chr14_52776828	trans	-0.309474899544145	3.26588092105669e-08	0.04995004995	ENSG00000100522.8,ENSG00000259049.1	GNPNAT1,RP11-589M4.1	protein_coding,antisense	AluSx3	NA	UTR3	N	Y	Y	N
LIV	rs11163641	G	chr14_52776828	trans	-0.310761988421174	2.92900639885563e-08	0.042957042957	ENSG00000100522.8,ENSG00000259049.1	GNPNAT1,RP11-589M4.1	protein_coding,antisense	AluSx3	NA	UTR3	N	Y	Y	N
LIV	rs12742527	G	chr14_52776828	trans	-0.31105201761117	2.85637592426787e-08	0.042957042957	ENSG00000100522.8,ENSG00000259049.1	GNPNAT1,RP11-589M4.1	protein_coding,antisense	AluSx3	NA	UTR3	N	Y	Y	N
LIV	rs11163642	G	chr14_52776828	trans	-0.311356527886256	2.78155650108091e-08	0.042957042957	ENSG00000100522.8,ENSG00000259049.1	GNPNAT1,RP11-589M4.1	protein_coding,antisense	AluSx3	NA	UTR3	N	Y	Y	N
LIV	rs6429841	T	chr14_52776828	trans	-0.312638947951889	2.48803440854792e-08	0.037962037962	ENSG00000100522.8,ENSG00000259049.1	GNPNAT1,RP11-589M4.1	protein_coding,antisense	AluSx3	NA	UTR3	N	Y	Y	N
LIV	rs12033955	G	chr14_52776828	trans	-0.313451866894299	2.31763721355505e-08	0.035964035964	ENSG00000100522.8,ENSG00000259049.1	GNPNAT1,RP11-589M4.1	protein_coding,antisense	AluSx3	NA	UTR3	N	Y	Y	N
LIV	rs149830874	TTTACA	chr14_52776828	trans	-0.313782221072703	2.25353966445897e-08	0.034965034965	ENSG00000100522.8,ENSG00000259049.1	GNPNAT1,RP11-589M4.1	protein_coding,antisense	AluSx3	NA	UTR3	N	Y	Y	N
LIV	rs2109357	T	chr14_52776828	trans	-0.314028433348235	2.20186622416826e-08	0.032967032967	ENSG00000100522.8,ENSG00000259049.1	GNPNAT1,RP11-589M4.1	protein_coding,antisense	AluSx3	NA	UTR3	N	Y	Y	N
LIV	rs2109359	G	chr14_52776828	trans	-0.314059411083408	2.19620099688496e-08	0.032967032967	ENSG00000100522.8,ENSG00000259049.1	GNPNAT1,RP11-589M4.1	protein_coding,antisense	AluSx3	NA	UTR3	N	Y	Y	N
LIV	rs12142512	C	chr14_52776828	trans	-0.3222396121449	1.57843752606406e-08	0.027972027972	ENSG00000100522.8,ENSG00000259049.1	GNPNAT1,RP11-589M4.1	protein_coding,antisense	AluSx3	NA	UTR3	N	Y	Y	N
LIV	rs1338497	G	chr14_52776828	trans	-0.316468538443666	2.48325825610157e-08	0.037962037962	ENSG00000100522.8,ENSG00000259049.1	GNPNAT1,RP11-589M4.1	protein_coding,antisense	AluSx3	NA	UTR3	N	Y	Y	N
LIV	rs4992496	G	chr14_52776828	trans	-0.316470282943655	2.45384608780311e-08	0.037962037962	ENSG00000100522.8,ENSG00000259049.1	GNPNAT1,RP11-589M4.1	protein_coding,antisense	AluSx3	NA	UTR3	N	Y	Y	N
LIV	rs2185109	C	chr14_52776828	trans	-0.315768578794592	2.87418215064849e-08	0.042957042957	ENSG00000100522.8,ENSG00000259049.1	GNPNAT1,RP11-589M4.1	protein_coding,antisense	AluSx3	NA	UTR3	N	Y	Y	N
LIV	rs2098129	G	chr14_52776828	trans	-0.315674258006451	2.53966653383416e-08	0.03996003996	ENSG00000100522.8,ENSG00000259049.1	GNPNAT1,RP11-589M4.1	protein_coding,antisense	AluSx3	NA	UTR3	N	Y	Y	N
LIV	rs2098130	G	chr14_52776828	trans	-0.319511833960625	1.89584586988286e-08	0.02997002997	ENSG00000100522.8,ENSG00000259049.1	GNPNAT1,RP11-589M4.1	protein_coding,antisense	AluSx3	NA	UTR3	N	Y	Y	N
LIV	rs10874353	G	chr14_52776828	trans	-0.321719734755701	1.51386125948549e-08	0.027972027972	ENSG00000100522.8,ENSG00000259049.1	GNPNAT1,RP11-589M4.1	protein_coding,antisense	AluSx3	NA	UTR3	N	Y	Y	N
LIV	rs2023495	G	chr14_52776828	trans	-0.321775471753927	1.5019095098524e-08	0.027972027972	ENSG00000100522.8,ENSG00000259049.1	GNPNAT1,RP11-589M4.1	protein_coding,antisense	AluSx3	NA	UTR3	N	Y	Y	N
LIV	rs957823	G	chr14_52776828	trans	-0.32180608653997	1.49606630634327e-08	0.027972027972	ENSG00000100522.8,ENSG00000259049.1	GNPNAT1,RP11-589M4.1	protein_coding,antisense	AluSx3	NA	UTR3	N	Y	Y	N
LIV	rs1338499	A	chr14_52776828	trans	-0.321812672186411	1.49841768635843e-08	0.027972027972	ENSG00000100522.8,ENSG00000259049.1	GNPNAT1,RP11-589M4.1	protein_coding,antisense	AluSx3	NA	UTR3	N	Y	Y	N
LIV	rs1338500	C	chr14_52776828	trans	-0.321334177338777	1.69529829805248e-08	0.028971028971	ENSG00000100522.8,ENSG00000259049.1	GNPNAT1,RP11-589M4.1	protein_coding,antisense	AluSx3	NA	UTR3	N	Y	Y	N
LIV	rs681752	T	chr14_52776828	trans	-0.31819574504298	1.96490649156224e-08	0.02997002997	ENSG00000100522.8,ENSG00000259049.1	GNPNAT1,RP11-589M4.1	protein_coding,antisense	AluSx3	NA	UTR3	N	Y	Y	N
LIV	rs721599	C	chr14_52776828	trans	-0.323014150821854	1.35892321430146e-08	0.023976023976	ENSG00000100522.8,ENSG00000259049.1	GNPNAT1,RP11-589M4.1	protein_coding,antisense	AluSx3	NA	UTR3	N	Y	Y	N
LIV	rs1747981	C	chr17_78201504	trans	0.373557110346685	5.97672073610761e-08	0.118881118881	ENSG00000183077.15	AFMID	protein_coding	AluSx	NA	intronic	N	Y	Y	N
LIV	rs7411085	G	chr17_75944112	trans	0.643497976263715	8.48522352658087e-08	0.101898101898	ENSG00000161533.11,ENSG00000267615.1	ACOX1,RP11-552F3.13	protein_coding,antisense	AluJb	NA	UTR3	N	Y	Y	N
LIV	rs3087960	C	chr1_150732772	cis	0.283930866303259	9.69935131710503e-08	0.150849150849	ENSG00000163131.10	CTSS	protein_coding	AluSz6	NA	UTR3	N	Y	Y	Y
LIV	rs11318883	AG	chr1_150732772	cis	0.284356010199217	8.67978819606856e-08	0.136863136863	ENSG00000163131.10	CTSS	protein_coding	AluSz6	NA	UTR3	N	Y	Y	Y
LIV	rs6587516	C	chr1_150732772	cis	0.284368898180566	8.63352114760425e-08	0.135864135864	ENSG00000163131.10	CTSS	protein_coding	AluSz6	NA	UTR3	N	Y	Y	Y
LIV	rs6678013	T	chr1_150732772	cis	0.284368898180566	8.63352114760425e-08	0.135864135864	ENSG00000163131.10	CTSS	protein_coding	AluSz6	NA	UTR3	N	Y	Y	Y
LIV	rs2175615	A	chr1_150732772	cis	0.284368898180566	8.63352114760425e-08	0.135864135864	ENSG00000163131.10	CTSS	protein_coding	AluSz6	NA	UTR3	N	Y	Y	Y
LIV	rs72700895	C	chr1_150732772	cis	0.288728813361466	7.52538887119434e-08	0.117882117882	ENSG00000163131.10	CTSS	protein_coding	AluSz6	NA	UTR3	N	Y	Y	Y
LIV	rs72700897	C	chr1_150732772	cis	0.288728813361466	7.52538887119434e-08	0.117882117882	ENSG00000163131.10	CTSS	protein_coding	AluSz6	NA	UTR3	N	Y	Y	Y
LIV	rs6661872	C	chr1_150732772	cis	0.286485702612613	7.86158875072974e-08	0.124875124875	ENSG00000163131.10	CTSS	protein_coding	AluSz6	NA	UTR3	N	Y	Y	Y
LIV	rs10888387	C	chr1_150732772	cis	0.284376519910683	8.6268684608841e-08	0.135864135864	ENSG00000163131.10	CTSS	protein_coding	AluSz6	NA	UTR3	N	Y	Y	Y
LIV	rs11204687	C	chr1_150732772	cis	0.284368898180566	8.63352114760425e-08	0.135864135864	ENSG00000163131.10	CTSS	protein_coding	AluSz6	NA	UTR3	N	Y	Y	Y
LIV	rs2867304	G	chr1_150732772	cis	0.284337971129033	8.65969193827031e-08	0.136863136863	ENSG00000163131.10	CTSS	protein_coding	AluSz6	NA	UTR3	N	Y	Y	Y
LIV	rs6690725	T	chr1_150732772	cis	0.284368898180566	8.63352114760425e-08	0.135864135864	ENSG00000163131.10	CTSS	protein_coding	AluSz6	NA	UTR3	N	Y	Y	Y
LIV	rs56058687	C	chr1_150732772	cis	0.284368898180566	8.63352114760425e-08	0.135864135864	ENSG00000163131.10	CTSS	protein_coding	AluSz6	NA	UTR3	N	Y	Y	Y
LIV	rs72702504	G	chr1_150732745	cis	0.232824797784739	1.10146526418668e-07	0.160839160839	ENSG00000163131.10	CTSS	protein_coding	AluSz6	NA	UTR3	N	Y	Y	Y
LIV	rs72702504	G	chr1_150732772	cis	0.291293060390266	4.03520120239283e-08	0.0739260739261	ENSG00000163131.10	CTSS	protein_coding	AluSz6	NA	UTR3	N	Y	Y	Y
LIV	rs6661114	G	chr1_150732745	cis	0.23655677450716	8.00902709891154e-08	0.115884115884	ENSG00000163131.10	CTSS	protein_coding	AluSz6	NA	UTR3	N	Y	Y	Y
LIV	rs6661306	G	chr1_150732772	cis	0.290176427285963	1.14212330983015e-07	0.175824175824	ENSG00000163131.10	CTSS	protein_coding	AluSz6	NA	UTR3	N	Y	Y	Y
LIV	rs6686525	C	chr1_150732772	cis	0.28334244860347	1.01967810794008e-07	0.158841158841	ENSG00000163131.10	CTSS	protein_coding	AluSz6	NA	UTR3	N	Y	Y	Y
LIV	rs6661415	G	chr1_150732772	cis	0.284320565225925	8.74442965668921e-08	0.138861138861	ENSG00000163131.10	CTSS	protein_coding	AluSz6	NA	UTR3	N	Y	Y	Y
LIV	rs139020031	TTTTG	chr1_150732772	cis	0.282235450327507	1.18243120606365e-07	0.181818181818	ENSG00000163131.10	CTSS	protein_coding	AluSz6	NA	UTR3	N	Y	Y	Y
LIV	rs11807058	G	chr1_150732772	cis	0.284378180631627	8.62206720504123e-08	0.135864135864	ENSG00000163131.10	CTSS	protein_coding	AluSz6	NA	UTR3	N	Y	Y	Y
LIV	rs1828619	C	chr1_150732772	cis	0.283544857353083	1.05084348448589e-07	0.162837162837	ENSG00000163131.10	CTSS	protein_coding	AluSz6	NA	UTR3	N	Y	Y	Y
LIV	rs11204691	A	chr1_150732772	cis	0.284401722603625	8.61094151704998e-08	0.135864135864	ENSG00000163131.10	CTSS	protein_coding	AluSz6	NA	UTR3	N	Y	Y	Y
LIV	rs12085597	T	chr1_150732772	cis	0.28440640406755	8.60873050233314e-08	0.135864135864	ENSG00000163131.10	CTSS	protein_coding	AluSz6	NA	UTR3	N	Y	Y	Y
LIV	rs11204692	G	chr1_150732772	cis	0.284426178517442	8.61717466230206e-08	0.135864135864	ENSG00000163131.10	CTSS	protein_coding	AluSz6	NA	UTR3	N	Y	Y	Y
LIV	rs149476367	AC	chr1_150732772	cis	0.284411076552587	8.60652418842995e-08	0.135864135864	ENSG00000163131.10	CTSS	protein_coding	AluSz6	NA	UTR3	N	Y	Y	Y
LIV	rs141152694	AT	chr1_150732772	cis	0.284416115232525	8.60515198592879e-08	0.135864135864	ENSG00000163131.10	CTSS	protein_coding	AluSz6	NA	UTR3	N	Y	Y	Y
LIV	rs111972983	C	chr1_150732772	cis	0.284368607086862	8.66763441298656e-08	0.136863136863	ENSG00000163131.10	CTSS	protein_coding	AluSz6	NA	UTR3	N	Y	Y	Y
LIV	rs12089731	T	chr1_150732772	cis	0.284422718476755	8.60102895067201e-08	0.135864135864	ENSG00000163131.10	CTSS	protein_coding	AluSz6	NA	UTR3	N	Y	Y	Y
LIV	rs12095002	G	chr1_150732772	cis	0.284431991597899	8.5966538706432e-08	0.135864135864	ENSG00000163131.10	CTSS	protein_coding	AluSz6	NA	UTR3	N	Y	Y	Y
LIV	rs12064701	C	chr1_150732772	cis	0.284431991597899	8.5966538706432e-08	0.135864135864	ENSG00000163131.10	CTSS	protein_coding	AluSz6	NA	UTR3	N	Y	Y	Y
LIV	rs111520413	A	chr1_150732772	cis	0.286966099178272	7.75613731040151e-08	0.122877122877	ENSG00000163131.10	CTSS	protein_coding	AluSz6	NA	UTR3	N	Y	Y	Y
LIV	rs12085275	T	chr1_150732772	cis	0.283875109586972	9.0688927013428e-08	0.146853146853	ENSG00000163131.10	CTSS	protein_coding	AluSz6	NA	UTR3	N	Y	Y	Y
LIV	rs72702523	G	chr1_150732772	cis	0.284438922856883	8.5933848597562e-08	0.135864135864	ENSG00000163131.10	CTSS	protein_coding	AluSz6	NA	UTR3	N	Y	Y	Y
LIV	rs12086630	T	chr1_150732772	cis	0.284422978446196	8.62974456128173e-08	0.135864135864	ENSG00000163131.10	CTSS	protein_coding	AluSz6	NA	UTR3	N	Y	Y	Y
LIV	rs2065900	A	chr1_150732772	cis	0.284391317725445	8.62609669410804e-08	0.135864135864	ENSG00000163131.10	CTSS	protein_coding	AluSz6	NA	UTR3	N	Y	Y	Y
LIV	rs2065901	T	chr1_150732772	cis	0.290084792008449	3.49585324035253e-08	0.0659340659341	ENSG00000163131.10	CTSS	protein_coding	AluSz6	NA	UTR3	N	Y	Y	Y
LIV	rs2867302	T	chr1_150732772	cis	0.284650974582709	8.51424340800617e-08	0.134865134865	ENSG00000163131.10	CTSS	protein_coding	AluSz6	NA	UTR3	N	Y	Y	Y
LIV	rs2867301	C	chr1_150732772	cis	0.284457307370948	8.58471895777525e-08	0.135864135864	ENSG00000163131.10	CTSS	protein_coding	AluSz6	NA	UTR3	N	Y	Y	Y
LIV	rs7538493	T	chr1_150732772	cis	0.284466445700487	8.58041403330591e-08	0.135864135864	ENSG00000163131.10	CTSS	protein_coding	AluSz6	NA	UTR3	N	Y	Y	Y
LIV	rs7524734	C	chr1_150732772	cis	0.284471001380361	8.57826856776726e-08	0.135864135864	ENSG00000163131.10	CTSS	protein_coding	AluSz6	NA	UTR3	N	Y	Y	Y
LIV	rs7536404	A	chr1_150732772	cis	0.284471001380361	8.57826856776726e-08	0.135864135864	ENSG00000163131.10	CTSS	protein_coding	AluSz6	NA	UTR3	N	Y	Y	Y
LIV	rs6685702	A	chr1_150732772	cis	0.28560047197152	8.05204543272975e-08	0.128871128871	ENSG00000163131.10	CTSS	protein_coding	AluSz6	NA	UTR3	N	Y	Y	Y
LIV	rs7544631	T	chr1_150732772	cis	0.285601259355706	8.05160492972208e-08	0.128871128871	ENSG00000163131.10	CTSS	protein_coding	AluSz6	NA	UTR3	N	Y	Y	Y
LIV	rs397860853	TC	chr1_150732745	cis	0.231573355445373	1.40670441474141e-07	0.197802197802	ENSG00000163131.10	CTSS	protein_coding	AluSz6	NA	UTR3	N	Y	Y	Y
LIV	rs397860853	TC	chr1_150732772	cis	0.283794298558283	9.91304142188841e-08	0.154845154845	ENSG00000163131.10	CTSS	protein_coding	AluSz6	NA	UTR3	N	Y	Y	Y
LIV	rs11204697	C	chr1_150732772	cis	0.28560720747003	8.04800561831341e-08	0.128871128871	ENSG00000163131.10	CTSS	protein_coding	AluSz6	NA	UTR3	N	Y	Y	Y
LIV	rs35617865	A	chr1_150732772	cis	0.285635373218787	8.03737880988389e-08	0.128871128871	ENSG00000163131.10	CTSS	protein_coding	AluSz6	NA	UTR3	N	Y	Y	Y
LIV	rs12403255	C	chr1_150732772	cis	0.28560720747003	8.04800561831341e-08	0.128871128871	ENSG00000163131.10	CTSS	protein_coding	AluSz6	NA	UTR3	N	Y	Y	Y
LIV	rs113446947	C	chr1_150732745	cis	0.231887835120087	1.39314293179684e-07	0.196803196803	ENSG00000163131.10	CTSS	protein_coding	AluSz6	NA	UTR3	N	Y	Y	Y
LIV	rs113446947	C	chr1_150732772	cis	0.284438575802905	9.54891206784128e-08	0.14985014985	ENSG00000163131.10	CTSS	protein_coding	AluSz6	NA	UTR3	N	Y	Y	Y
LIV	rs111774312	C	chr1_150732772	cis	0.28560720747003	8.04800561831341e-08	0.128871128871	ENSG00000163131.10	CTSS	protein_coding	AluSz6	NA	UTR3	N	Y	Y	Y
LIV	rs6587518	T	chr1_150732772	cis	0.285576139804809	8.07251696606148e-08	0.12987012987	ENSG00000163131.10	CTSS	protein_coding	AluSz6	NA	UTR3	N	Y	Y	Y
LIV	rs7529998	C	chr1_150732772	cis	0.28560720747003	8.04800561831341e-08	0.128871128871	ENSG00000163131.10	CTSS	protein_coding	AluSz6	NA	UTR3	N	Y	Y	Y
LIV	rs72702536	C	chr1_150732772	cis	0.285610395452556	8.04656438867844e-08	0.128871128871	ENSG00000163131.10	CTSS	protein_coding	AluSz6	NA	UTR3	N	Y	Y	Y
LIV	rs11803569	C	chr1_150732772	cis	0.28560720747003	8.04800561831341e-08	0.128871128871	ENSG00000163131.10	CTSS	protein_coding	AluSz6	NA	UTR3	N	Y	Y	Y
LIV	rs1336898	G	chr1_150732772	cis	0.28585399155416	8.08740247328561e-08	0.12987012987	ENSG00000163131.10	CTSS	protein_coding	AluSz6	NA	UTR3	N	Y	Y	Y
LIV	rs7412396	G	chr1_150732772	cis	0.28560720747003	8.04800561831341e-08	0.128871128871	ENSG00000163131.10	CTSS	protein_coding	AluSz6	NA	UTR3	N	Y	Y	Y
LIV	rs2867300	G	chr1_150732772	cis	0.28560720747003	8.04800561831341e-08	0.128871128871	ENSG00000163131.10	CTSS	protein_coding	AluSz6	NA	UTR3	N	Y	Y	Y
LIV	rs2275236	C	chr1_150732772	cis	0.284363947758533	8.6287992150592e-08	0.135864135864	ENSG00000163131.10	CTSS	protein_coding	AluSz6	NA	UTR3	N	Y	Y	Y
LIV	rs11204704	T	chr1_150732772	cis	0.28560720747003	8.04800561831341e-08	0.128871128871	ENSG00000163131.10	CTSS	protein_coding	AluSz6	NA	UTR3	N	Y	Y	Y
LIV	rs201774034	T	chr1_150732745	cis	0.263122943809518	5.44658194003424e-09	0.00899100899101	ENSG00000163131.10	CTSS	protein_coding	AluSz6	NA	UTR3	N	Y	Y	Y
LIV	rs201774034	T	chr1_150732772	cis	0.315879990301223	7.48219807194879e-09	0.010989010989	ENSG00000163131.10	CTSS	protein_coding	AluSz6	NA	UTR3	N	Y	Y	Y
LIV	rs34154301	T	chr1_150732745	cis	0.256034293346286	1.02014433098555e-08	0.01998001998	ENSG00000163131.10	CTSS	protein_coding	AluSz6	NA	UTR3	N	Y	Y	Y
LIV	rs34154301	T	chr1_150732772	cis	0.311081055768026	9.14205974967645e-09	0.016983016983	ENSG00000163131.10	CTSS	protein_coding	AluSz6	NA	UTR3	N	Y	Y	Y
LIV	rs11204705	G	chr1_150732745	cis	0.233452491264107	1.39228561168228e-07	0.196803196803	ENSG00000163131.10	CTSS	protein_coding	AluSz6	NA	UTR3	N	Y	Y	Y
LIV	rs12063547	T	chr1_150732772	cis	0.28560720747003	8.04800561831341e-08	0.128871128871	ENSG00000163131.10	CTSS	protein_coding	AluSz6	NA	UTR3	N	Y	Y	Y
LIV	rs12077833	C	chr1_150732772	cis	0.28560720747003	8.04800561831341e-08	0.128871128871	ENSG00000163131.10	CTSS	protein_coding	AluSz6	NA	UTR3	N	Y	Y	Y
LIV	rs1977714	T	chr1_150732772	cis	0.28560720747003	8.04800561831341e-08	0.128871128871	ENSG00000163131.10	CTSS	protein_coding	AluSz6	NA	UTR3	N	Y	Y	Y
LIV	rs1977715	A	chr1_150732772	cis	0.28560720747003	8.04800561831341e-08	0.128871128871	ENSG00000163131.10	CTSS	protein_coding	AluSz6	NA	UTR3	N	Y	Y	Y
LIV	rs1977716	T	chr1_150732772	cis	0.28560720747003	8.04800561831341e-08	0.128871128871	ENSG00000163131.10	CTSS	protein_coding	AluSz6	NA	UTR3	N	Y	Y	Y
LIV	rs112967224	G	chr1_150732745	cis	0.231723918161487	1.38878916314084e-07	0.196803196803	ENSG00000163131.10	CTSS	protein_coding	AluSz6	NA	UTR3	N	Y	Y	Y
LIV	rs112967224	G	chr1_150732772	cis	0.284039666557532	9.72066085345144e-08	0.151848151848	ENSG00000163131.10	CTSS	protein_coding	AluSz6	NA	UTR3	N	Y	Y	Y
LIV	rs72702552	G	chr1_150732772	cis	0.28560720747003	8.04800561831341e-08	0.128871128871	ENSG00000163131.10	CTSS	protein_coding	AluSz6	NA	UTR3	N	Y	Y	Y
LIV	rs17658705	G	chr1_150732772	cis	0.28560720747003	8.04800561831341e-08	0.128871128871	ENSG00000163131.10	CTSS	protein_coding	AluSz6	NA	UTR3	N	Y	Y	Y
LIV	rs72702554	A	chr1_150732772	cis	0.28560720747003	8.04800561831341e-08	0.128871128871	ENSG00000163131.10	CTSS	protein_coding	AluSz6	NA	UTR3	N	Y	Y	Y
LIV	rs11586422	C	chr1_150732772	cis	0.28560720747003	8.04800561831341e-08	0.128871128871	ENSG00000163131.10	CTSS	protein_coding	AluSz6	NA	UTR3	N	Y	Y	Y
LIV	rs72702556	C	chr1_150732772	cis	0.282650662735313	1.16348005075231e-07	0.17982017982	ENSG00000163131.10	CTSS	protein_coding	AluSz6	NA	UTR3	N	Y	Y	Y
LIV	rs72702557	A	chr1_150732772	cis	0.28560720747003	8.04800561831341e-08	0.128871128871	ENSG00000163131.10	CTSS	protein_coding	AluSz6	NA	UTR3	N	Y	Y	Y
LIV	rs12071245	G	chr1_150732772	cis	0.285610195055363	8.04670123186006e-08	0.128871128871	ENSG00000163131.10	CTSS	protein_coding	AluSz6	NA	UTR3	N	Y	Y	Y
LIV	rs17606613	C	chr1_150732772	cis	0.28560720747003	8.04800561831341e-08	0.128871128871	ENSG00000163131.10	CTSS	protein_coding	AluSz6	NA	UTR3	N	Y	Y	Y
LIV	rs72702558	G	chr1_150732772	cis	0.28560720747003	8.04800561831341e-08	0.128871128871	ENSG00000163131.10	CTSS	protein_coding	AluSz6	NA	UTR3	N	Y	Y	Y
LIV	rs11807409	C	chr1_150732772	cis	0.285602409980526	8.05338160328436e-08	0.128871128871	ENSG00000163131.10	CTSS	protein_coding	AluSz6	NA	UTR3	N	Y	Y	Y
LIV	rs112443540	A	chr1_150732772	cis	0.285616950203782	8.08212429637951e-08	0.12987012987	ENSG00000163131.10	CTSS	protein_coding	AluSz6	NA	UTR3	N	Y	Y	Y
LIV	rs12072339	A	chr1_150732772	cis	0.28560720747003	8.04800561831341e-08	0.128871128871	ENSG00000163131.10	CTSS	protein_coding	AluSz6	NA	UTR3	N	Y	Y	Y
LIV	rs34600506	C	chr1_150732745	cis	0.233680717695574	1.09549740633815e-07	0.15984015984	ENSG00000163131.10	CTSS	protein_coding	AluSz6	NA	UTR3	N	Y	Y	Y
LIV	rs34600506	C	chr1_150732772	cis	0.291802557773451	4.26590624228855e-08	0.0769230769231	ENSG00000163131.10	CTSS	protein_coding	AluSz6	NA	UTR3	N	Y	Y	Y
LIV	rs72702570	C	chr1_150732745	cis	0.232732910226491	1.26631591023994e-07	0.176823176823	ENSG00000163131.10	CTSS	protein_coding	AluSz6	NA	UTR3	N	Y	Y	Y
LIV	rs72702570	C	chr1_150732772	cis	0.293176229738722	3.76540309122105e-08	0.0709290709291	ENSG00000163131.10	CTSS	protein_coding	AluSz6	NA	UTR3	N	Y	Y	Y
LIV	rs11582840	A	chr1_150732772	cis	0.28560720747003	8.04800561831341e-08	0.128871128871	ENSG00000163131.10	CTSS	protein_coding	AluSz6	NA	UTR3	N	Y	Y	Y
LIV	rs11588404	C	chr1_150732772	cis	0.28560720747003	8.04800561831341e-08	0.128871128871	ENSG00000163131.10	CTSS	protein_coding	AluSz6	NA	UTR3	N	Y	Y	Y
LIV	rs72702573	C	chr1_150732772	cis	0.28560720747003	8.04800561831341e-08	0.128871128871	ENSG00000163131.10	CTSS	protein_coding	AluSz6	NA	UTR3	N	Y	Y	Y
LIV	rs951281	A	chr1_150732772	cis	0.28560720747003	8.04800561831341e-08	0.128871128871	ENSG00000163131.10	CTSS	protein_coding	AluSz6	NA	UTR3	N	Y	Y	Y
LIV	rs72702580	A	chr1_150732772	cis	0.28560720747003	8.04800561831341e-08	0.128871128871	ENSG00000163131.10	CTSS	protein_coding	AluSz6	NA	UTR3	N	Y	Y	Y
LIV	rs11204713	T	chr1_150732772	cis	0.284766259193315	1.0879446693275e-07	0.166833166833	ENSG00000163131.10	CTSS	protein_coding	AluSz6	NA	UTR3	N	Y	Y	Y
LIV	rs11583636	A	chr1_150732772	cis	0.305107921430547	6.18639406873377e-08	0.100899100899	ENSG00000163131.10	CTSS	protein_coding	AluSz6	NA	UTR3	N	Y	Y	Y
LIV	rs11584575	T	chr1_150732772	cis	0.285539764011426	8.13029732474633e-08	0.12987012987	ENSG00000163131.10	CTSS	protein_coding	AluSz6	NA	UTR3	N	Y	Y	Y
LIV	rs6669369	C	chr1_150732772	cis	0.285539764011426	8.13029732474633e-08	0.12987012987	ENSG00000163131.10	CTSS	protein_coding	AluSz6	NA	UTR3	N	Y	Y	Y
LIV	rs6681990	A	chr1_150732772	cis	0.285539764011426	8.13029732474633e-08	0.12987012987	ENSG00000163131.10	CTSS	protein_coding	AluSz6	NA	UTR3	N	Y	Y	Y
LIV	rs6692960	G	chr1_150732772	cis	0.285539764011426	8.13029732474633e-08	0.12987012987	ENSG00000163131.10	CTSS	protein_coding	AluSz6	NA	UTR3	N	Y	Y	Y
LIV	rs72702585	G	chr1_150732772	cis	0.283742095484562	1.01976455172e-07	0.158841158841	ENSG00000163131.10	CTSS	protein_coding	AluSz6	NA	UTR3	N	Y	Y	Y
LIV	rs12086472	G	chr1_150732772	cis	0.285539764011426	8.13029732474633e-08	0.12987012987	ENSG00000163131.10	CTSS	protein_coding	AluSz6	NA	UTR3	N	Y	Y	Y
LIV	rs7533678	T	chr1_150732772	cis	0.285540131789819	8.13118389928105e-08	0.12987012987	ENSG00000163131.10	CTSS	protein_coding	AluSz6	NA	UTR3	N	Y	Y	Y
LIV	rs12130403	T	chr4_154605928	trans	-0.365643694042021	3.7953408373984e-08	0.0579420579421	ENSG00000171557.16	FGG	protein_coding	NA	NA	intronic	N	N	Y	N
LIV	rs397726663	CAG	chr4_154605928	trans	-0.358431452004631	9.92592440028373e-08	0.135864135864	ENSG00000171557.16	FGG	protein_coding	NA	NA	intronic	N	N	Y	N
LIV	rs397699187	CTG	chr4_154605928	trans	-0.35583698422992	1.32047861973834e-07	0.180819180819	ENSG00000171557.16	FGG	protein_coding	NA	NA	intronic	N	N	Y	N
LIV	rs6656743	T	chr4_154605928	trans	0.380814917232417	9.32258513345659e-09	0.016983016983	ENSG00000171557.16	FGG	protein_coding	NA	NA	intronic	N	N	Y	N
LIV	rs7544062	C	chr4_154605928	trans	0.368366936463789	3.58957631737467e-08	0.0579420579421	ENSG00000171557.16	FGG	protein_coding	NA	NA	intronic	N	N	Y	N
LIV	rs7546383	C	chr4_154605928	trans	0.36658678322275	5.03990263829338e-08	0.0779220779221	ENSG00000171557.16	FGG	protein_coding	NA	NA	intronic	N	N	Y	N
LIV	rs7515339	T	chr4_154605928	trans	0.361803175016312	6.28084025844124e-08	0.0939060939061	ENSG00000171557.16	FGG	protein_coding	NA	NA	intronic	N	N	Y	N
LIV	rs11264222	C	chr4_154605928	trans	-0.366300056356827	4.01721721281932e-08	0.0599400599401	ENSG00000171557.16	FGG	protein_coding	NA	NA	intronic	N	N	Y	N
LIV	rs1127326	T	chr4_154605928	trans	0.366300056356827	4.01721721281923e-08	0.0599400599401	ENSG00000171557.16	FGG	protein_coding	NA	NA	intronic	N	N	Y	N
LIV	rs9616	A	chr4_154605928	trans	0.413914517927145	6.68180365949356e-10	0.000999000999001	ENSG00000171557.16	FGG	protein_coding	NA	NA	intronic	N	N	Y	N
LIV	rs1127317	T	chr4_154605928	trans	-0.366300056356827	4.01721721281932e-08	0.0599400599401	ENSG00000171557.16	FGG	protein_coding	NA	NA	intronic	N	N	Y	N
LIV	rs1127314	G	chr4_154605928	trans	0.366300056356827	4.01721721281923e-08	0.0599400599401	ENSG00000171557.16	FGG	protein_coding	NA	NA	intronic	N	N	Y	N
LIV	rs1127313	G	chr15_74755628	trans	0.321315323468608	2.58741288553305e-08	0.037962037962	ENSG00000140505.6	CYP1A2	protein_coding	AluSz	NA	UTR3	N	N	Y	N
LIV	rs1127313	G	chr9_130448847	trans	0.190995052569335	1.08491240409952e-07	0.176823176823	ENSG00000130707.17	ASS1	protein_coding	AluSz6	NA	intronic	N	N	Y	N
LIV	rs1127313	G	chr6_43302909	trans	0.349490686862736	1.66593532517311e-10	0.001998001998	ENSG00000146215.13,ENSG00000137204.14	CRIP3,SLC22A7	protein_coding,protein_coding	AluJr4	NA	intronic	N	N	Y	N
LIV	rs1127313	G	chr20_35713269	trans	0.289706919900209	1.83079012184458e-08	0.026973026973	ENSG00000131051.21	RBM39	protein_coding	AluJb	NA	intronic	N	Y	Y	N
LIV	rs1127313	G	chr4_154605928	trans	0.513950084652986	4.61097487661378e-20	0.000999000999001	ENSG00000171557.16	FGG	protein_coding	NA	NA	intronic	N	N	Y	N
LIV	rs1127313	G	chr1_147099429	cis	0.31965542053255	1.87825913775242e-08	0.028971028971	ENSG00000227242.3	NBPF13P	unprocessed_pseudogene	L1MC4	NA	downstream	N	N	N	N
LIV	rs1127313	G	chr12_95975475	trans	0.320796659562973	6.40903207271258e-11	0.000999000999001	ENSG00000084110.10	HAL	protein_coding	FLAM_A	NA	intronic	N	N	Y	N
LIV	rs1127311	G	chr15_74755628	trans	0.321315323468608	2.58741288553305e-08	0.037962037962	ENSG00000140505.6	CYP1A2	protein_coding	AluSz	C-reactive protein levels or triglyceride levels (pleiotropy)	UTR3	N	N	Y	N
LIV	rs1127311	G	chr9_130448847	trans	0.190995052569335	1.08491240409952e-07	0.176823176823	ENSG00000130707.17	ASS1	protein_coding	AluSz6	C-reactive protein levels or triglyceride levels (pleiotropy)	intronic	N	N	Y	N
LIV	rs1127311	G	chr6_43302909	trans	0.349490686862736	1.66593532517311e-10	0.001998001998	ENSG00000146215.13,ENSG00000137204.14	CRIP3,SLC22A7	protein_coding,protein_coding	AluJr4	C-reactive protein levels or triglyceride levels (pleiotropy)	intronic	N	N	Y	N
LIV	rs1127311	G	chr20_35713269	trans	0.289706919900209	1.83079012184458e-08	0.026973026973	ENSG00000131051.21	RBM39	protein_coding	AluJb	C-reactive protein levels or triglyceride levels (pleiotropy)	intronic	N	Y	Y	N
LIV	rs1127311	G	chr4_154605928	trans	0.513950084652986	4.61097487661378e-20	0.000999000999001	ENSG00000171557.16	FGG	protein_coding	NA	C-reactive protein levels or triglyceride levels (pleiotropy)	intronic	N	N	Y	N
LIV	rs1127311	G	chr1_147099429	cis	0.31965542053255	1.87825913775242e-08	0.028971028971	ENSG00000227242.3	NBPF13P	unprocessed_pseudogene	L1MC4	C-reactive protein levels or triglyceride levels (pleiotropy)	downstream	N	N	N	N
LIV	rs1127311	G	chr12_95975475	trans	0.320796659562973	6.40903207271258e-11	0.000999000999001	ENSG00000084110.10	HAL	protein_coding	FLAM_A	C-reactive protein levels or triglyceride levels (pleiotropy)	intronic	N	N	Y	N
LIV	rs200459149	ACC	chr4_154605928	trans	-0.364345162925063	7.40729133507206e-08	0.106893106893	ENSG00000171557.16	FGG	protein_coding	NA	NA	intronic	N	N	Y	N
LIV	rs16361	CCT	chr4_154605928	trans	-0.36628121388375	4.03020424344567e-08	0.0599400599401	ENSG00000171557.16	FGG	protein_coding	NA	NA	intronic	N	N	Y	N
LIV	rs9427094	C	chr15_74755628	trans	0.321326243470237	2.58523342549274e-08	0.037962037962	ENSG00000140505.6	CYP1A2	protein_coding	AluSz	NA	UTR3	N	N	Y	N
LIV	rs9427094	C	chr9_130448847	trans	0.190997371780114	1.0847902754862e-07	0.176823176823	ENSG00000130707.17	ASS1	protein_coding	AluSz6	NA	intronic	N	N	Y	N
LIV	rs9427094	C	chr6_43302909	trans	0.349508265400201	1.66290226709586e-10	0.001998001998	ENSG00000146215.13,ENSG00000137204.14	CRIP3,SLC22A7	protein_coding,protein_coding	AluJr4	NA	intronic	N	N	Y	N
LIV	rs9427094	C	chr20_35713269	trans	0.289711785801888	1.8302723562824e-08	0.026973026973	ENSG00000131051.21	RBM39	protein_coding	AluJb	NA	intronic	N	Y	Y	N
LIV	rs9427094	C	chr4_154605928	trans	0.51395924953877	4.6069495928178e-20	0.000999000999001	ENSG00000171557.16	FGG	protein_coding	NA	NA	intronic	N	N	Y	N
LIV	rs9427094	C	chr1_147099429	cis	0.319671583397267	1.87560071953753e-08	0.028971028971	ENSG00000227242.3	NBPF13P	unprocessed_pseudogene	L1MC4	NA	downstream	N	N	N	N
LIV	rs9427094	C	chr12_95975475	trans	0.320817129586289	6.39288705767897e-11	0.000999000999001	ENSG00000084110.10	HAL	protein_coding	FLAM_A	NA	intronic	N	N	Y	N
LIV	rs2131902	T	chr4_154605928	trans	-0.381243249061742	8.63734651818532e-09	0.014985014985	ENSG00000171557.16	FGG	protein_coding	NA	NA	intronic	N	N	Y	N
LIV	rs1127309	C	chr4_154605928	trans	-0.354171763556278	1.18512583149879e-07	0.161838161838	ENSG00000171557.16	FGG	protein_coding	NA	NA	intronic	N	N	Y	N
LIV	rs200453826	AAT	chr15_74755628	trans	0.325561117475065	9.11064466109392e-08	0.123876123876	ENSG00000140505.6	CYP1A2	protein_coding	AluSz	NA	UTR3	N	N	Y	N
LIV	rs200453826	AAT	chr6_43302909	trans	0.33007566242421	1.19564764830942e-08	0.020979020979	ENSG00000146215.13,ENSG00000137204.14	CRIP3,SLC22A7	protein_coding,protein_coding	AluJr4	NA	intronic	N	N	Y	N
LIV	rs200453826	AAT	chr12_113395915	trans	0.242044260394204	3.13733752284079e-08	0.040959040959	ENSG00000135094.10	SDS	protein_coding	AluSq2	NA	intronic	N	N	Y	N
LIV	rs200453826	AAT	chr4_154605928	trans	0.536955629404527	1.06673819930004e-19	0.000999000999001	ENSG00000171557.16	FGG	protein_coding	NA	NA	intronic	N	N	Y	N
LIV	rs200453826	AAT	chr12_95975475	trans	0.333535329243713	1.20151916884813e-10	0.000999000999001	ENSG00000084110.10	HAL	protein_coding	FLAM_A	NA	intronic	N	N	Y	N
LIV	rs11335288	AG	chr4_154605928	trans	0.368711795903654	3.35756066835934e-08	0.0549450549451	ENSG00000171557.16	FGG	protein_coding	NA	NA	intronic	N	N	Y	N
LIV	rs3766927	T	chr4_154605928	trans	0.369093016568711	3.24739901586912e-08	0.0529470529471	ENSG00000171557.16	FGG	protein_coding	NA	NA	intronic	N	N	Y	N
LIV	rs11264223	G	chr15_74755628	trans	0.33088573961052	1.09633214449671e-08	0.015984015984	ENSG00000140505.6	CYP1A2	protein_coding	AluSz	NA	UTR3	N	N	Y	N
LIV	rs11264223	G	chr6_43302909	trans	0.35117544692154	1.60442301494066e-10	0.001998001998	ENSG00000146215.13,ENSG00000137204.14	CRIP3,SLC22A7	protein_coding,protein_coding	AluJr4	NA	intronic	N	N	Y	N
LIV	rs11264223	G	chr12_113395915	trans	0.221070646766666	1.14803770327207e-07	0.183816183816	ENSG00000135094.10	SDS	protein_coding	AluSq2	NA	intronic	N	N	Y	N
LIV	rs11264223	G	chr20_35713269	trans	0.289364538960909	2.17336817143309e-08	0.031968031968	ENSG00000131051.21	RBM39	protein_coding	AluJb	NA	intronic	N	Y	Y	N
LIV	rs11264223	G	chr4_154605928	trans	0.521141886520424	1.81767942791551e-20	0.000999000999001	ENSG00000171557.16	FGG	protein_coding	NA	NA	intronic	N	N	Y	N
LIV	rs11264223	G	chr1_147099429	cis	0.32381972360541	1.38447903858936e-08	0.01998001998	ENSG00000227242.3	NBPF13P	unprocessed_pseudogene	L1MC4	NA	downstream	N	N	N	N
LIV	rs11264223	G	chr12_95975475	trans	0.322849783151658	5.73507668849683e-11	0.000999000999001	ENSG00000084110.10	HAL	protein_coding	FLAM_A	NA	intronic	N	N	Y	N
LIV	rs12141385	G	chr4_154605928	trans	-0.369756680639594	3.03615794295674e-08	0.0509490509491	ENSG00000171557.16	FGG	protein_coding	NA	NA	intronic	N	N	Y	N
LIV	rs10908419	G	chr15_74755628	trans	0.330965220551377	1.08695251513144e-08	0.015984015984	ENSG00000140505.6	CYP1A2	protein_coding	AluSz	NA	UTR3	N	N	Y	N
LIV	rs10908419	G	chr6_43302909	trans	0.351145316850618	1.60991129368432e-10	0.001998001998	ENSG00000146215.13,ENSG00000137204.14	CRIP3,SLC22A7	protein_coding,protein_coding	AluJr4	NA	intronic	N	N	Y	N
LIV	rs10908419	G	chr12_113395915	trans	0.221081881487217	1.1460441576755e-07	0.183816183816	ENSG00000135094.10	SDS	protein_coding	AluSq2	NA	intronic	N	N	Y	N
LIV	rs10908419	G	chr20_35713269	trans	0.289324195660359	2.18293741270217e-08	0.031968031968	ENSG00000131051.21	RBM39	protein_coding	AluJb	NA	intronic	N	Y	Y	N
LIV	rs10908419	G	chr4_154605928	trans	0.521176835503629	1.80491584358911e-20	0.000999000999001	ENSG00000171557.16	FGG	protein_coding	NA	NA	intronic	N	N	Y	N
LIV	rs10908419	G	chr1_147099429	cis	0.323900796182593	1.37232164960864e-08	0.01998001998	ENSG00000227242.3	NBPF13P	unprocessed_pseudogene	L1MC4	NA	downstream	N	N	N	N
LIV	rs10908419	G	chr12_95975475	trans	0.322860316818068	5.72458547423651e-11	0.000999000999001	ENSG00000084110.10	HAL	protein_coding	FLAM_A	NA	intronic	N	N	Y	N
LIV	rs9426823	A	chr4_154605928	trans	0.36980770726219	3.01754873539301e-08	0.0509490509491	ENSG00000171557.16	FGG	protein_coding	NA	NA	intronic	N	N	Y	N
LIV	rs903323	C	chr15_74755628	trans	0.340580149577679	3.60196817297811e-09	0.00699300699301	ENSG00000140505.6	CYP1A2	protein_coding	AluSz	NA	UTR3	N	N	Y	N
LIV	rs903323	C	chr6_43302909	trans	0.351964735630996	1.32206535313492e-10	0.001998001998	ENSG00000146215.13,ENSG00000137204.14	CRIP3,SLC22A7	protein_coding,protein_coding	AluJr4	NA	intronic	N	N	Y	N
LIV	rs903323	C	chr12_113395915	trans	0.229545424936803	3.32913023348235e-08	0.042957042957	ENSG00000135094.10	SDS	protein_coding	AluSq2	NA	intronic	N	N	Y	N
LIV	rs903323	C	chr20_35713269	trans	0.299335878090677	6.25229880203919e-09	0.00799200799201	ENSG00000131051.21	RBM39	protein_coding	AluJb	NA	intronic	N	Y	Y	N
LIV	rs903323	C	chr4_154605928	trans	0.533435859680422	1.51274019758286e-21	0.000999000999001	ENSG00000171557.16	FGG	protein_coding	NA	NA	intronic	N	N	Y	N
LIV	rs903323	C	chr1_147099429	cis	0.333674144125163	4.43796392964298e-09	0.00799200799201	ENSG00000227242.3	NBPF13P	unprocessed_pseudogene	L1MC4	NA	downstream	N	N	N	N
LIV	rs903323	C	chr12_95975475	trans	0.329330956346115	2.04140559936183e-11	0.000999000999001	ENSG00000084110.10	HAL	protein_coding	FLAM_A	NA	intronic	N	N	Y	N
LIV	rs2229857	T	chr4_154605928	trans	0.36980770726219	3.01754873539301e-08	0.0509490509491	ENSG00000171557.16	FGG	protein_coding	NA	NA	intronic	N	N	Y	N
LIV	rs3738029	G	chr4_154605928	trans	-0.369829351690226	3.01235162670606e-08	0.0509490509491	ENSG00000171557.16	FGG	protein_coding	NA	NA	intronic	N	N	Y	N
LIV	rs7548889	T	chr4_154605928	trans	0.367015882744943	3.95221694084485e-08	0.0599400599401	ENSG00000171557.16	FGG	protein_coding	NA	NA	intronic	N	N	Y	N
LIV	rs3766923	T	chr4_154605928	trans	0.38492951396314	6.27200257129131e-09	0.00999000999001	ENSG00000171557.16	FGG	protein_coding	NA	NA	intronic	N	N	Y	N
LIV	rs3766922	T	chr15_74755628	trans	0.340659984304167	3.54993224935912e-09	0.00699300699301	ENSG00000140505.6	CYP1A2	protein_coding	AluSz	NA	UTR3	N	N	Y	N
LIV	rs3766922	T	chr6_43302909	trans	0.351836462883127	1.33408647066899e-10	0.001998001998	ENSG00000146215.13,ENSG00000137204.14	CRIP3,SLC22A7	protein_coding,protein_coding	AluJr4	NA	intronic	N	N	Y	N
LIV	rs3766922	T	chr12_113395915	trans	0.229579071056863	3.29636695381259e-08	0.042957042957	ENSG00000135094.10	SDS	protein_coding	AluSq2	NA	intronic	N	N	Y	N
LIV	rs3766922	T	chr20_35713269	trans	0.299384679426668	6.18057008916796e-09	0.00799200799201	ENSG00000131051.21	RBM39	protein_coding	AluJb	NA	intronic	N	Y	Y	N
LIV	rs3766922	T	chr4_154605928	trans	0.533408606163227	1.49648427519781e-21	0.000999000999001	ENSG00000171557.16	FGG	protein_coding	NA	NA	intronic	N	N	Y	N
LIV	rs3766922	T	chr1_147099429	cis	0.333653769124932	4.42215612791535e-09	0.00799200799201	ENSG00000227242.3	NBPF13P	unprocessed_pseudogene	L1MC4	NA	downstream	N	N	N	N
LIV	rs3766922	T	chr12_95975475	trans	0.329374373551693	2.01316476050205e-11	0.000999000999001	ENSG00000084110.10	HAL	protein_coding	FLAM_A	NA	intronic	N	N	Y	N
LIV	rs1994922	C	chr4_154605928	trans	0.38492951396314	6.27200257129131e-09	0.00999000999001	ENSG00000171557.16	FGG	protein_coding	NA	NA	intronic	N	N	Y	N
LIV	rs397829084	T	chr4_154605928	trans	0.384354292879354	6.68268717173265e-09	0.010989010989	ENSG00000171557.16	FGG	protein_coding	NA	NA	intronic	N	N	Y	N
LIV	rs12117101	T	chr4_154605928	trans	-0.384897799927155	6.30422024752045e-09	0.00999000999001	ENSG00000171557.16	FGG	protein_coding	NA	NA	intronic	N	N	Y	N
LIV	rs12128435	C	chr4_154605928	trans	-0.384940240157151	6.2663601949009e-09	0.00999000999001	ENSG00000171557.16	FGG	protein_coding	NA	NA	intronic	N	N	Y	N
LIV	rs397862049	TC	chr15_74755628	trans	0.345991050728034	7.12795131033079e-09	0.00699300699301	ENSG00000140505.6	CYP1A2	protein_coding	AluSz	NA	UTR3	N	N	Y	N
LIV	rs397862049	TC	chr6_43302909	trans	0.344693766927347	1.31904965998936e-09	0.004995004995	ENSG00000146215.13,ENSG00000137204.14	CRIP3,SLC22A7	protein_coding,protein_coding	AluJr4	NA	intronic	N	N	Y	N
LIV	rs397862049	TC	chr12_113395915	trans	0.237030200203021	3.60691304023377e-08	0.047952047952	ENSG00000135094.10	SDS	protein_coding	AluSq2	NA	intronic	N	N	Y	N
LIV	rs397862049	TC	chr20_35713269	trans	0.303612727830715	1.27890331488035e-08	0.014985014985	ENSG00000131051.21	RBM39	protein_coding	AluJb	NA	intronic	N	Y	Y	N
LIV	rs397862049	TC	chr4_154605928	trans	0.577399426157796	1.33425551366166e-23	0.000999000999001	ENSG00000171557.16	FGG	protein_coding	NA	NA	intronic	N	N	Y	N
LIV	rs397862049	TC	chr1_147099429	cis	0.326419586882463	3.12401188834267e-08	0.047952047952	ENSG00000227242.3	NBPF13P	unprocessed_pseudogene	L1MC4	NA	downstream	N	N	N	N
LIV	rs397862049	TC	chr12_95975475	trans	0.330316022623472	8.82837889520213e-11	0.000999000999001	ENSG00000084110.10	HAL	protein_coding	FLAM_A	NA	intronic	N	N	Y	N
LIV	rs11802588	C	chr15_74755628	trans	0.334237322849857	8.90683048602402e-09	0.00999000999001	ENSG00000140505.6	CYP1A2	protein_coding	AluSz	NA	UTR3	N	N	Y	N
LIV	rs11802588	C	chr6_43302909	trans	0.345321115124363	3.91544258965973e-10	0.002997002997	ENSG00000146215.13,ENSG00000137204.14	CRIP3,SLC22A7	protein_coding,protein_coding	AluJr4	NA	intronic	N	N	Y	N
LIV	rs11802588	C	chr12_113395915	trans	0.233206455160505	2.43834498231384e-08	0.033966033966	ENSG00000135094.10	SDS	protein_coding	AluSq2	NA	intronic	N	N	Y	N
LIV	rs11802588	C	chr20_35713269	trans	0.286158908735933	3.58387626289288e-08	0.043956043956	ENSG00000131051.21	RBM39	protein_coding	AluJb	NA	intronic	N	Y	Y	N
LIV	rs11802588	C	chr4_154605928	trans	0.540335444108567	7.79692202581993e-22	0.000999000999001	ENSG00000171557.16	FGG	protein_coding	NA	NA	intronic	N	N	Y	N
LIV	rs11802588	C	chr1_147099429	cis	0.328651694960306	9.56691440501183e-09	0.015984015984	ENSG00000227242.3	NBPF13P	unprocessed_pseudogene	L1MC4	NA	downstream	N	N	N	N
LIV	rs11802588	C	chr12_95975475	trans	0.316456393531108	1.68198609531905e-10	0.001998001998	ENSG00000084110.10	HAL	protein_coding	FLAM_A	NA	intronic	N	N	Y	N
LIV	rs11802588	C	chr12_95975486	trans	0.25308845143824	8.77048294876805e-08	0.128871128871	ENSG00000084110.10	HAL	protein_coding	FLAM_A	NA	intronic	N	N	Y	N
LIV	rs61811388	G	chr15_74755628	trans	0.344778271426141	2.27317966452846e-09	0.00599400599401	ENSG00000140505.6	CYP1A2	protein_coding	AluSz	NA	UTR3	N	N	Y	N
LIV	rs61811388	G	chr9_130448847	trans	0.190336921876139	1.2665200279533e-07	0.195804195804	ENSG00000130707.17	ASS1	protein_coding	AluSz6	NA	intronic	N	N	Y	N
LIV	rs61811388	G	chr6_43302909	trans	0.346381756006518	2.63623522278179e-10	0.001998001998	ENSG00000146215.13,ENSG00000137204.14	CRIP3,SLC22A7	protein_coding,protein_coding	AluJr4	NA	intronic	N	N	Y	N
LIV	rs61811388	G	chr12_113395915	trans	0.225268738677513	6.04688271971e-08	0.0869130869131	ENSG00000135094.10	SDS	protein_coding	AluSq2	NA	intronic	N	N	Y	N
LIV	rs61811388	G	chr20_35713269	trans	0.292303250204633	1.43533290107068e-08	0.017982017982	ENSG00000131051.21	RBM39	protein_coding	AluJb	NA	intronic	N	Y	Y	N
LIV	rs61811388	G	chr4_154605928	trans	0.529112892311139	3.39100204184491e-21	0.000999000999001	ENSG00000171557.16	FGG	protein_coding	NA	NA	intronic	N	N	Y	N
LIV	rs61811388	G	chr1_147099429	cis	0.33182705437256	5.42558391134038e-09	0.00999000999001	ENSG00000227242.3	NBPF13P	unprocessed_pseudogene	L1MC4	NA	downstream	N	N	N	N
LIV	rs61811388	G	chr12_95975475	trans	0.331260124323468	1.53809891584536e-11	0.000999000999001	ENSG00000084110.10	HAL	protein_coding	FLAM_A	NA	intronic	N	N	Y	N
LIV	rs12125166	C	chr15_74755628	trans	0.338737216918061	4.82266368765303e-09	0.00699300699301	ENSG00000140505.6	CYP1A2	protein_coding	AluSz	NA	UTR3	N	N	Y	N
LIV	rs12125166	C	chr6_43302909	trans	0.352315009308342	1.41390062512945e-10	0.001998001998	ENSG00000146215.13,ENSG00000137204.14	CRIP3,SLC22A7	protein_coding,protein_coding	AluJr4	NA	intronic	N	N	Y	N
LIV	rs12125166	C	chr12_113395915	trans	0.230767478837571	3.04109749848582e-08	0.040959040959	ENSG00000135094.10	SDS	protein_coding	AluSq2	NA	intronic	N	N	Y	N
LIV	rs12125166	C	chr20_35713269	trans	0.298555310203851	7.50937870923377e-09	0.00899100899101	ENSG00000131051.21	RBM39	protein_coding	AluJb	NA	intronic	N	Y	Y	N
LIV	rs12125166	C	chr4_154605928	trans	0.533038792718452	2.09831344132084e-21	0.000999000999001	ENSG00000171557.16	FGG	protein_coding	NA	NA	intronic	N	N	Y	N
LIV	rs12125166	C	chr1_147099429	cis	0.333845428820158	4.77604662265326e-09	0.00799200799201	ENSG00000227242.3	NBPF13P	unprocessed_pseudogene	L1MC4	NA	downstream	N	N	N	N
LIV	rs12125166	C	chr19_4526746	trans	0.288729098705892	1.16705056723777e-07	0.178821178821	ENSG00000214456.8	PLIN5	protein_coding	AluJo	NA	intronic	N	N	Y	N
LIV	rs12125166	C	chr12_95975475	trans	0.328678753142747	2.53123095897803e-11	0.000999000999001	ENSG00000084110.10	HAL	protein_coding	FLAM_A	NA	intronic	N	N	Y	N
LIV	rs71586027	T	chr15_74755628	trans	0.355500915593383	8.528474279667e-10	0.000999000999001	ENSG00000140505.6	CYP1A2	protein_coding	AluSz	NA	UTR3	N	N	Y	N
LIV	rs71586027	T	chr6_43302909	trans	0.333542179779804	1.52831031843e-09	0.00599400599401	ENSG00000146215.13,ENSG00000137204.14	CRIP3,SLC22A7	protein_coding,protein_coding	AluJr4	NA	intronic	N	N	Y	N
LIV	rs71586027	T	chr12_113395915	trans	0.225385297514991	7.05399369941888e-08	0.107892107892	ENSG00000135094.10	SDS	protein_coding	AluSq2	NA	intronic	N	N	Y	N
LIV	rs71586027	T	chr20_35713269	trans	0.294488624467901	1.3420936803613e-08	0.016983016983	ENSG00000131051.21	RBM39	protein_coding	AluJb	NA	intronic	N	Y	Y	N
LIV	rs71586027	T	chr4_154605928	trans	0.515540005023713	6.74685077490812e-20	0.000999000999001	ENSG00000171557.16	FGG	protein_coding	NA	NA	intronic	N	N	Y	N
LIV	rs71586027	T	chr1_147099429	cis	0.331823126782388	6.61115322897065e-09	0.010989010989	ENSG00000227242.3	NBPF13P	unprocessed_pseudogene	L1MC4	NA	downstream	N	N	N	N
LIV	rs71586027	T	chr12_95975475	trans	0.334408977175343	1.26703276063738e-11	0.000999000999001	ENSG00000084110.10	HAL	protein_coding	FLAM_A	NA	intronic	N	N	Y	N
LIV	rs71586027	T	chr12_95975486	trans	0.257877643203892	4.77559790706832e-08	0.0779220779221	ENSG00000084110.10	HAL	protein_coding	FLAM_A	NA	intronic	N	N	Y	N
LIV	rs6699729	A	chr15_74755628	trans	0.340661353159908	3.54839339940959e-09	0.00699300699301	ENSG00000140505.6	CYP1A2	protein_coding	AluSz	NA	UTR3	N	N	Y	N
LIV	rs6699729	A	chr6_43302909	trans	0.351824985280202	1.3355493347295e-10	0.001998001998	ENSG00000146215.13,ENSG00000137204.14	CRIP3,SLC22A7	protein_coding,protein_coding	AluJr4	NA	intronic	N	N	Y	N
LIV	rs6699729	A	chr12_113395915	trans	0.229575824232083	3.29705698444024e-08	0.042957042957	ENSG00000135094.10	SDS	protein_coding	AluSq2	NA	intronic	N	N	Y	N
LIV	rs6699729	A	chr20_35713269	trans	0.299387746676926	6.1765939881049e-09	0.00799200799201	ENSG00000131051.21	RBM39	protein_coding	AluJb	NA	intronic	N	Y	Y	N
LIV	rs6699729	A	chr4_154605928	trans	0.533412031719508	1.49436388965881e-21	0.000999000999001	ENSG00000171557.16	FGG	protein_coding	NA	NA	intronic	N	N	Y	N
LIV	rs6699729	A	chr1_147099429	cis	0.333649207902401	4.42312444878928e-09	0.00799200799201	ENSG00000227242.3	NBPF13P	unprocessed_pseudogene	L1MC4	NA	downstream	N	N	N	N
LIV	rs6699729	A	chr12_95975475	trans	0.329379135232662	2.01102705149502e-11	0.000999000999001	ENSG00000084110.10	HAL	protein_coding	FLAM_A	NA	intronic	N	N	Y	N
LIV	rs6699825	A	chr15_74755628	trans	0.340661353159908	3.54839339940959e-09	0.00699300699301	ENSG00000140505.6	CYP1A2	protein_coding	AluSz	NA	UTR3	N	N	Y	N
LIV	rs6699825	A	chr6_43302909	trans	0.351824985280202	1.3355493347295e-10	0.001998001998	ENSG00000146215.13,ENSG00000137204.14	CRIP3,SLC22A7	protein_coding,protein_coding	AluJr4	NA	intronic	N	N	Y	N
LIV	rs6699825	A	chr12_113395915	trans	0.229575824232083	3.29705698444024e-08	0.042957042957	ENSG00000135094.10	SDS	protein_coding	AluSq2	NA	intronic	N	N	Y	N
LIV	rs6699825	A	chr20_35713269	trans	0.299387746676926	6.1765939881049e-09	0.00799200799201	ENSG00000131051.21	RBM39	protein_coding	AluJb	NA	intronic	N	Y	Y	N
LIV	rs6699825	A	chr4_154605928	trans	0.533412031719508	1.49436388965881e-21	0.000999000999001	ENSG00000171557.16	FGG	protein_coding	NA	NA	intronic	N	N	Y	N
LIV	rs6699825	A	chr1_147099429	cis	0.333649207902401	4.42312444878928e-09	0.00799200799201	ENSG00000227242.3	NBPF13P	unprocessed_pseudogene	L1MC4	NA	downstream	N	N	N	N
LIV	rs6699825	A	chr12_95975475	trans	0.329379135232662	2.01102705149502e-11	0.000999000999001	ENSG00000084110.10	HAL	protein_coding	FLAM_A	NA	intronic	N	N	Y	N
LIV	rs6702549	T	chr15_74755628	trans	0.341623625221447	3.40917193607493e-09	0.00699300699301	ENSG00000140505.6	CYP1A2	protein_coding	AluSz	NA	UTR3	N	N	Y	N
LIV	rs6702549	T	chr6_43302909	trans	0.353241686308852	1.20807160584904e-10	0.001998001998	ENSG00000146215.13,ENSG00000137204.14	CRIP3,SLC22A7	protein_coding,protein_coding	AluJr4	NA	intronic	N	N	Y	N
LIV	rs6702549	T	chr12_113395915	trans	0.230549348324191	3.04073501085175e-08	0.040959040959	ENSG00000135094.10	SDS	protein_coding	AluSq2	NA	intronic	N	N	Y	N
LIV	rs6702549	T	chr20_35713269	trans	0.301835127238235	4.90149787339888e-09	0.00699300699301	ENSG00000131051.21	RBM39	protein_coding	AluJb	NA	intronic	N	Y	Y	N
LIV	rs6702549	T	chr4_154605928	trans	0.534106694619422	1.56190173715095e-21	0.000999000999001	ENSG00000171557.16	FGG	protein_coding	NA	NA	intronic	N	N	Y	N
LIV	rs6702549	T	chr1_147099429	cis	0.336003941848474	3.64076326098697e-09	0.004995004995	ENSG00000227242.3	NBPF13P	unprocessed_pseudogene	L1MC4	NA	downstream	N	N	N	N
LIV	rs6702549	T	chr19_4526746	trans	0.286834845431849	1.37916826820722e-07	0.196803196803	ENSG00000214456.8	PLIN5	protein_coding	AluJo	NA	intronic	N	N	Y	N
LIV	rs6702549	T	chr12_95975475	trans	0.33024326061254	1.92793674606935e-11	0.000999000999001	ENSG00000084110.10	HAL	protein_coding	FLAM_A	NA	intronic	N	N	Y	N
LIV	rs6702449	A	chr15_74755628	trans	0.339824657482797	3.89311631606747e-09	0.00699300699301	ENSG00000140505.6	CYP1A2	protein_coding	AluSz	NA	UTR3	N	N	Y	N
LIV	rs6702449	A	chr6_43302909	trans	0.352155264735919	1.28437960636461e-10	0.001998001998	ENSG00000146215.13,ENSG00000137204.14	CRIP3,SLC22A7	protein_coding,protein_coding	AluJr4	NA	intronic	N	N	Y	N
LIV	rs6702449	A	chr12_113395915	trans	0.231768011098694	2.41950199777085e-08	0.033966033966	ENSG00000135094.10	SDS	protein_coding	AluSq2	NA	intronic	N	N	Y	N
LIV	rs6702449	A	chr20_35713269	trans	0.29967907081708	5.97528397906039e-09	0.00799200799201	ENSG00000131051.21	RBM39	protein_coding	AluJb	NA	intronic	N	Y	Y	N
LIV	rs6702449	A	chr4_154605928	trans	0.534898996345893	1.13436632462553e-21	0.000999000999001	ENSG00000171557.16	FGG	protein_coding	NA	NA	intronic	N	N	Y	N
LIV	rs6702449	A	chr1_147099429	cis	0.334785499214968	3.9113004900887e-09	0.00599400599401	ENSG00000227242.3	NBPF13P	unprocessed_pseudogene	L1MC4	NA	downstream	N	N	N	N
LIV	rs6702449	A	chr19_4526746	trans	0.288629992107899	1.08960524503078e-07	0.166833166833	ENSG00000214456.8	PLIN5	protein_coding	AluJo	NA	intronic	N	N	Y	N
LIV	rs6702449	A	chr12_95975475	trans	0.333460817547916	1.10772973281344e-11	0.000999000999001	ENSG00000084110.10	HAL	protein_coding	FLAM_A	NA	intronic	N	N	Y	N
LIV	rs6702449	A	chr12_95975486	trans	0.248862878627401	1.19974855310828e-07	0.171828171828	ENSG00000084110.10	HAL	protein_coding	FLAM_A	NA	intronic	N	N	Y	N
LIV	rs9427100	G	chr15_74755628	trans	0.340661353159908	3.54839339940959e-09	0.00699300699301	ENSG00000140505.6	CYP1A2	protein_coding	AluSz	NA	UTR3	N	N	Y	N
LIV	rs9427100	G	chr6_43302909	trans	0.351824985280202	1.3355493347295e-10	0.001998001998	ENSG00000146215.13,ENSG00000137204.14	CRIP3,SLC22A7	protein_coding,protein_coding	AluJr4	NA	intronic	N	N	Y	N
LIV	rs9427100	G	chr12_113395915	trans	0.229575824232083	3.29705698444024e-08	0.042957042957	ENSG00000135094.10	SDS	protein_coding	AluSq2	NA	intronic	N	N	Y	N
LIV	rs9427100	G	chr20_35713269	trans	0.299387746676926	6.1765939881049e-09	0.00799200799201	ENSG00000131051.21	RBM39	protein_coding	AluJb	NA	intronic	N	Y	Y	N
LIV	rs9427100	G	chr4_154605928	trans	0.533412031719508	1.49436388965881e-21	0.000999000999001	ENSG00000171557.16	FGG	protein_coding	NA	NA	intronic	N	N	Y	N
LIV	rs9427100	G	chr1_147099429	cis	0.333649207902401	4.42312444878928e-09	0.00799200799201	ENSG00000227242.3	NBPF13P	unprocessed_pseudogene	L1MC4	NA	downstream	N	N	N	N
LIV	rs9427100	G	chr12_95975475	trans	0.329379135232662	2.01102705149502e-11	0.000999000999001	ENSG00000084110.10	HAL	protein_coding	FLAM_A	NA	intronic	N	N	Y	N
LIV	rs9426826	C	chr15_74755628	trans	0.346049867798981	2.87483937027868e-09	0.00699300699301	ENSG00000140505.6	CYP1A2	protein_coding	AluSz	NA	UTR3	N	N	Y	N
LIV	rs9426826	C	chr6_43302909	trans	0.336565574439312	1.27716270151256e-09	0.004995004995	ENSG00000146215.13,ENSG00000137204.14	CRIP3,SLC22A7	protein_coding,protein_coding	AluJr4	NA	intronic	N	N	Y	N
LIV	rs9426826	C	chr12_113395915	trans	0.229855387761266	4.3781829439642e-08	0.0579420579421	ENSG00000135094.10	SDS	protein_coding	AluSq2	NA	intronic	N	N	Y	N
LIV	rs9426826	C	chr20_35713269	trans	0.300973742756723	7.3215288804998e-09	0.00899100899101	ENSG00000131051.21	RBM39	protein_coding	AluJb	NA	intronic	N	Y	Y	N
LIV	rs9426826	C	chr4_154605928	trans	0.52296513339186	2.70164477249586e-20	0.000999000999001	ENSG00000171557.16	FGG	protein_coding	NA	NA	intronic	N	N	Y	N
LIV	rs9426826	C	chr1_147099429	cis	0.342896528824195	2.3224134478058e-09	0.003996003996	ENSG00000227242.3	NBPF13P	unprocessed_pseudogene	L1MC4	NA	downstream	N	N	N	N
LIV	rs9426826	C	chr19_4526746	trans	0.293215457169171	9.15770458038256e-08	0.14985014985	ENSG00000214456.8	PLIN5	protein_coding	AluJo	NA	intronic	N	N	Y	N
LIV	rs9426826	C	chr12_95975475	trans	0.337057747790679	1.06836784485691e-11	0.000999000999001	ENSG00000084110.10	HAL	protein_coding	FLAM_A	NA	intronic	N	N	Y	N
LIV	rs9426826	C	chr12_95975486	trans	0.251050912462507	1.24484216999881e-07	0.176823176823	ENSG00000084110.10	HAL	protein_coding	FLAM_A	NA	intronic	N	N	Y	N
LIV	rs34126801	C	chr4_154605928	trans	-0.395779514856027	6.13479153984392e-09	0.00999000999001	ENSG00000171557.16	FGG	protein_coding	NA	NA	intronic	N	N	Y	N
LIV	rs9427102	A	chr15_74755628	trans	0.340956376825859	3.44559412635411e-09	0.00699300699301	ENSG00000140505.6	CYP1A2	protein_coding	AluSz	NA	UTR3	N	N	Y	N
LIV	rs9427102	A	chr6_43302909	trans	0.352009749019811	1.30925157939788e-10	0.001998001998	ENSG00000146215.13,ENSG00000137204.14	CRIP3,SLC22A7	protein_coding,protein_coding	AluJr4	NA	intronic	N	N	Y	N
LIV	rs9427102	A	chr12_113395915	trans	0.229379568175389	3.39764919126034e-08	0.043956043956	ENSG00000135094.10	SDS	protein_coding	AluSq2	NA	intronic	N	N	Y	N
LIV	rs9427102	A	chr20_35713269	trans	0.299420048191118	6.16880356361231e-09	0.00799200799201	ENSG00000131051.21	RBM39	protein_coding	AluJb	NA	intronic	N	Y	Y	N
LIV	rs9427102	A	chr4_154605928	trans	0.533630434836278	1.44462967255698e-21	0.000999000999001	ENSG00000171557.16	FGG	protein_coding	NA	NA	intronic	N	N	Y	N
LIV	rs9427102	A	chr1_147099429	cis	0.333621734973206	4.44828456241858e-09	0.00799200799201	ENSG00000227242.3	NBPF13P	unprocessed_pseudogene	L1MC4	NA	downstream	N	N	N	N
LIV	rs9427102	A	chr19_4526746	trans	0.286433693898415	1.36826279567348e-07	0.196803196803	ENSG00000214456.8	PLIN5	protein_coding	AluJo	NA	intronic	N	N	Y	N
LIV	rs9427102	A	chr12_95975475	trans	0.329815692464396	1.89364075307735e-11	0.000999000999001	ENSG00000084110.10	HAL	protein_coding	FLAM_A	NA	intronic	N	N	Y	N
LIV	rs4845384	A	chr4_154605928	trans	0.38837983609259	4.35865759100755e-09	0.00799200799201	ENSG00000171557.16	FGG	protein_coding	NA	NA	intronic	N	N	Y	N
LIV	rs4486443	T	chr4_154605928	trans	-0.384758954654838	6.47702782139919e-09	0.010989010989	ENSG00000171557.16	FGG	protein_coding	NA	NA	intronic	N	N	Y	N
LIV	rs9427104	C	chr15_74755628	trans	0.340661353159908	3.54839339940959e-09	0.00699300699301	ENSG00000140505.6	CYP1A2	protein_coding	AluSz	NA	UTR3	N	N	Y	N
LIV	rs9427104	C	chr6_43302909	trans	0.351824985280202	1.3355493347295e-10	0.001998001998	ENSG00000146215.13,ENSG00000137204.14	CRIP3,SLC22A7	protein_coding,protein_coding	AluJr4	NA	intronic	N	N	Y	N
LIV	rs9427104	C	chr12_113395915	trans	0.229575824232083	3.29705698444024e-08	0.042957042957	ENSG00000135094.10	SDS	protein_coding	AluSq2	NA	intronic	N	N	Y	N
LIV	rs9427104	C	chr20_35713269	trans	0.299387746676926	6.1765939881049e-09	0.00799200799201	ENSG00000131051.21	RBM39	protein_coding	AluJb	NA	intronic	N	Y	Y	N
LIV	rs9427104	C	chr4_154605928	trans	0.533412031719508	1.49436388965881e-21	0.000999000999001	ENSG00000171557.16	FGG	protein_coding	NA	NA	intronic	N	N	Y	N
LIV	rs9427104	C	chr1_147099429	cis	0.333649207902401	4.42312444878928e-09	0.00799200799201	ENSG00000227242.3	NBPF13P	unprocessed_pseudogene	L1MC4	NA	downstream	N	N	N	N
LIV	rs9427104	C	chr12_95975475	trans	0.329379135232662	2.01102705149502e-11	0.000999000999001	ENSG00000084110.10	HAL	protein_coding	FLAM_A	NA	intronic	N	N	Y	N
LIV	rs36121466	C	chr4_154605928	trans	-0.383342531761807	7.30531728402128e-09	0.011988011988	ENSG00000171557.16	FGG	protein_coding	NA	NA	intronic	N	N	Y	N
LIV	rs9426827	T	chr15_74755628	trans	0.340661353159908	3.54839339940959e-09	0.00699300699301	ENSG00000140505.6	CYP1A2	protein_coding	AluSz	NA	UTR3	N	N	Y	N
LIV	rs9426827	T	chr6_43302909	trans	0.351824985280202	1.3355493347295e-10	0.001998001998	ENSG00000146215.13,ENSG00000137204.14	CRIP3,SLC22A7	protein_coding,protein_coding	AluJr4	NA	intronic	N	N	Y	N
LIV	rs9426827	T	chr12_113395915	trans	0.229575824232083	3.29705698444024e-08	0.042957042957	ENSG00000135094.10	SDS	protein_coding	AluSq2	NA	intronic	N	N	Y	N
LIV	rs9426827	T	chr20_35713269	trans	0.299387746676926	6.1765939881049e-09	0.00799200799201	ENSG00000131051.21	RBM39	protein_coding	AluJb	NA	intronic	N	Y	Y	N
LIV	rs9426827	T	chr4_154605928	trans	0.533412031719508	1.49436388965881e-21	0.000999000999001	ENSG00000171557.16	FGG	protein_coding	NA	NA	intronic	N	N	Y	N
LIV	rs9426827	T	chr1_147099429	cis	0.333649207902401	4.42312444878928e-09	0.00799200799201	ENSG00000227242.3	NBPF13P	unprocessed_pseudogene	L1MC4	NA	downstream	N	N	N	N
LIV	rs9426827	T	chr12_95975475	trans	0.329379135232662	2.01102705149502e-11	0.000999000999001	ENSG00000084110.10	HAL	protein_coding	FLAM_A	NA	intronic	N	N	Y	N
LIV	rs9426828	G	chr15_74755628	trans	0.340661353159908	3.54839339940959e-09	0.00699300699301	ENSG00000140505.6	CYP1A2	protein_coding	AluSz	NA	UTR3	N	N	Y	N
LIV	rs9426828	G	chr6_43302909	trans	0.351824985280202	1.3355493347295e-10	0.001998001998	ENSG00000146215.13,ENSG00000137204.14	CRIP3,SLC22A7	protein_coding,protein_coding	AluJr4	NA	intronic	N	N	Y	N
LIV	rs9426828	G	chr12_113395915	trans	0.229575824232083	3.29705698444024e-08	0.042957042957	ENSG00000135094.10	SDS	protein_coding	AluSq2	NA	intronic	N	N	Y	N
LIV	rs9426828	G	chr20_35713269	trans	0.299387746676926	6.1765939881049e-09	0.00799200799201	ENSG00000131051.21	RBM39	protein_coding	AluJb	NA	intronic	N	Y	Y	N
LIV	rs9426828	G	chr4_154605928	trans	0.533412031719508	1.49436388965881e-21	0.000999000999001	ENSG00000171557.16	FGG	protein_coding	NA	NA	intronic	N	N	Y	N
LIV	rs9426828	G	chr1_147099429	cis	0.333649207902401	4.42312444878928e-09	0.00799200799201	ENSG00000227242.3	NBPF13P	unprocessed_pseudogene	L1MC4	NA	downstream	N	N	N	N
LIV	rs9426828	G	chr12_95975475	trans	0.329379135232662	2.01102705149502e-11	0.000999000999001	ENSG00000084110.10	HAL	protein_coding	FLAM_A	NA	intronic	N	N	Y	N
LIV	rs9426829	T	chr15_74755628	trans	0.342165100556956	4.10955353021867e-09	0.00699300699301	ENSG00000140505.6	CYP1A2	protein_coding	AluSz	NA	UTR3	N	N	Y	N
LIV	rs9426829	T	chr6_43302909	trans	0.351041911755439	2.11812180314052e-10	0.001998001998	ENSG00000146215.13,ENSG00000137204.14	CRIP3,SLC22A7	protein_coding,protein_coding	AluJr4	NA	intronic	N	N	Y	N
LIV	rs9426829	T	chr12_113395915	trans	0.230772813754564	3.65430833579405e-08	0.047952047952	ENSG00000135094.10	SDS	protein_coding	AluSq2	NA	intronic	N	N	Y	N
LIV	rs9426829	T	chr20_35713269	trans	0.302960873298692	5.44894860933528e-09	0.00699300699301	ENSG00000131051.21	RBM39	protein_coding	AluJb	NA	intronic	N	Y	Y	N
LIV	rs9426829	T	chr4_154605928	trans	0.520278032697609	3.74195345835081e-20	0.000999000999001	ENSG00000171557.16	FGG	protein_coding	NA	NA	intronic	N	N	Y	N
LIV	rs9426829	T	chr1_147099429	cis	0.322599259066013	1.93047182978718e-08	0.02997002997	ENSG00000227242.3	NBPF13P	unprocessed_pseudogene	L1MC4	NA	downstream	N	N	N	N
LIV	rs9426829	T	chr12_95975475	trans	0.333197109712997	1.72883798435139e-11	0.000999000999001	ENSG00000084110.10	HAL	protein_coding	FLAM_A	NA	intronic	N	N	Y	N
LIV	rs9426830	A	chr15_74755628	trans	0.340661353159908	3.54839339940959e-09	0.00699300699301	ENSG00000140505.6	CYP1A2	protein_coding	AluSz	NA	UTR3	N	N	Y	N
LIV	rs9426830	A	chr6_43302909	trans	0.351824985280202	1.3355493347295e-10	0.001998001998	ENSG00000146215.13,ENSG00000137204.14	CRIP3,SLC22A7	protein_coding,protein_coding	AluJr4	NA	intronic	N	N	Y	N
LIV	rs9426830	A	chr12_113395915	trans	0.229575824232083	3.29705698444024e-08	0.042957042957	ENSG00000135094.10	SDS	protein_coding	AluSq2	NA	intronic	N	N	Y	N
LIV	rs9426830	A	chr20_35713269	trans	0.299387746676926	6.1765939881049e-09	0.00799200799201	ENSG00000131051.21	RBM39	protein_coding	AluJb	NA	intronic	N	Y	Y	N
LIV	rs9426830	A	chr4_154605928	trans	0.533412031719508	1.49436388965881e-21	0.000999000999001	ENSG00000171557.16	FGG	protein_coding	NA	NA	intronic	N	N	Y	N
LIV	rs9426830	A	chr1_147099429	cis	0.333649207902401	4.42312444878928e-09	0.00799200799201	ENSG00000227242.3	NBPF13P	unprocessed_pseudogene	L1MC4	NA	downstream	N	N	N	N
LIV	rs9426830	A	chr12_95975475	trans	0.329379135232662	2.01102705149502e-11	0.000999000999001	ENSG00000084110.10	HAL	protein_coding	FLAM_A	NA	intronic	N	N	Y	N
LIV	rs199830191	GAC	chr4_154605928	trans	-0.364364306682668	1.2100170546639e-07	0.162837162837	ENSG00000171557.16	FGG	protein_coding	NA	NA	intronic	N	N	Y	N
LIV	rs397721348	ACT	chr4_154605928	trans	-0.397703638937828	3.50618569093442e-09	0.00699300699301	ENSG00000171557.16	FGG	protein_coding	NA	NA	intronic	N	N	Y	N
LIV	rs201820798	CTG	chr4_154605928	trans	-0.397442713521732	3.8035537702629e-09	0.00799200799201	ENSG00000171557.16	FGG	protein_coding	NA	NA	intronic	N	N	Y	N
LIV	rs7531982	A	chr15_74755628	trans	0.342104487873644	3.17887323652398e-09	0.00699300699301	ENSG00000140505.6	CYP1A2	protein_coding	AluSz	NA	UTR3	N	N	Y	N
LIV	rs7531982	A	chr6_43302909	trans	0.352286043244242	1.33310773132425e-10	0.001998001998	ENSG00000146215.13,ENSG00000137204.14	CRIP3,SLC22A7	protein_coding,protein_coding	AluJr4	NA	intronic	N	N	Y	N
LIV	rs7531982	A	chr12_113395915	trans	0.230098791261347	3.19101314894977e-08	0.040959040959	ENSG00000135094.10	SDS	protein_coding	AluSq2	NA	intronic	N	N	Y	N
LIV	rs7531982	A	chr20_35713269	trans	0.300711185843232	5.51573638165512e-09	0.00699300699301	ENSG00000131051.21	RBM39	protein_coding	AluJb	NA	intronic	N	Y	Y	N
LIV	rs7531982	A	chr4_154605928	trans	0.534648846316779	1.34479080810634e-21	0.000999000999001	ENSG00000171557.16	FGG	protein_coding	NA	NA	intronic	N	N	Y	N
LIV	rs7531982	A	chr1_147099429	cis	0.33545703774655	3.79955814003384e-09	0.00599400599401	ENSG00000227242.3	NBPF13P	unprocessed_pseudogene	L1MC4	NA	downstream	N	N	N	N
LIV	rs7531982	A	chr19_4526746	trans	0.287456999735157	1.27563732957669e-07	0.192807192807	ENSG00000214456.8	PLIN5	protein_coding	AluJo	NA	intronic	N	N	Y	N
LIV	rs7531982	A	chr12_95975475	trans	0.328667928274649	2.36931353330576e-11	0.000999000999001	ENSG00000084110.10	HAL	protein_coding	FLAM_A	NA	intronic	N	N	Y	N
LIV	rs11264228	A	chr4_154605928	trans	0.384229993633833	7.13722874939125e-09	0.011988011988	ENSG00000171557.16	FGG	protein_coding	NA	NA	intronic	N	N	Y	N
LIV	rs147731179	TTG	chr4_154605928	trans	-0.382136282130595	1.29275107314824e-08	0.023976023976	ENSG00000171557.16	FGG	protein_coding	NA	NA	intronic	N	N	Y	N
LIV	rs35504625	C	chr15_74755628	trans	0.344376214375656	2.64503856516955e-09	0.00699300699301	ENSG00000140505.6	CYP1A2	protein_coding	AluSz	NA	UTR3	N	N	Y	N
LIV	rs35504625	C	chr6_43302909	trans	0.352691656795649	1.36636322795838e-10	0.001998001998	ENSG00000146215.13,ENSG00000137204.14	CRIP3,SLC22A7	protein_coding,protein_coding	AluJr4	NA	intronic	N	N	Y	N
LIV	rs35504625	C	chr12_113395915	trans	0.2307774584034	3.06552208159661e-08	0.040959040959	ENSG00000135094.10	SDS	protein_coding	AluSq2	NA	intronic	N	N	Y	N
LIV	rs35504625	C	chr20_35713269	trans	0.302800646195609	4.56431847511911e-09	0.00599400599401	ENSG00000131051.21	RBM39	protein_coding	AluJb	NA	intronic	N	Y	Y	N
LIV	rs35504625	C	chr4_154605928	trans	0.536255200574147	1.18084958109487e-21	0.000999000999001	ENSG00000171557.16	FGG	protein_coding	NA	NA	intronic	N	N	Y	N
LIV	rs35504625	C	chr1_147099429	cis	0.33845384030923	2.90911797395404e-09	0.004995004995	ENSG00000227242.3	NBPF13P	unprocessed_pseudogene	L1MC4	NA	downstream	N	N	N	N
LIV	rs35504625	C	chr19_4526746	trans	0.289552625545299	1.08108134098908e-07	0.165834165834	ENSG00000214456.8	PLIN5	protein_coding	AluJo	NA	intronic	N	N	Y	N
LIV	rs35504625	C	chr12_95975475	trans	0.326821144662688	3.35278198750775e-11	0.000999000999001	ENSG00000084110.10	HAL	protein_coding	FLAM_A	NA	intronic	N	N	Y	N
LIV	rs884618	A	chr15_74755628	trans	0.327248427475631	3.00067925561807e-08	0.042957042957	ENSG00000140505.6	CYP1A2	protein_coding	AluSz	NA	UTR3	N	N	Y	N
LIV	rs884618	A	chr6_43302909	trans	0.313493835740924	2.46284156729007e-08	0.03996003996	ENSG00000146215.13,ENSG00000137204.14	CRIP3,SLC22A7	protein_coding,protein_coding	AluJr4	NA	intronic	N	N	Y	N
LIV	rs884618	A	chr12_113395915	trans	0.252284859931432	2.55147911786573e-09	0.000999000999001	ENSG00000135094.10	SDS	protein_coding	AluSq2	NA	intronic	N	N	Y	N
LIV	rs884618	A	chr20_35713269	trans	0.281192344642257	9.80367517894187e-08	0.13986013986	ENSG00000131051.21	RBM39	protein_coding	AluJb	NA	intronic	N	Y	Y	N
LIV	rs884618	A	chr4_154605928	trans	0.510928956955798	6.01461819391363e-19	0.000999000999001	ENSG00000171557.16	FGG	protein_coding	NA	NA	intronic	N	N	Y	N
LIV	rs884618	A	chr1_147099429	cis	0.336991127480186	6.64411370058928e-09	0.010989010989	ENSG00000227242.3	NBPF13P	unprocessed_pseudogene	L1MC4	NA	downstream	N	N	N	N
LIV	rs884618	A	chr19_4526746	trans	0.302297016542745	5.03716126149636e-08	0.0789210789211	ENSG00000214456.8	PLIN5	protein_coding	AluJo	NA	intronic	N	N	Y	N
LIV	rs884618	A	chr1_119391036	cis	0.150372951821885	7.00013641559194e-08	0.165834165834	ENSG00000116882.14	HAO2	protein_coding	NA	NA	intronic	N	N	Y	N
LIV	rs884618	A	chr12_95975475	trans	0.326558362343718	8.0433734277678e-11	0.000999000999001	ENSG00000084110.10	HAL	protein_coding	FLAM_A	NA	intronic	N	N	Y	N
LIV	rs9427106	T	chr15_74755628	trans	0.326479880154312	3.33648966698383e-08	0.048951048951	ENSG00000140505.6	CYP1A2	protein_coding	AluSz	NA	UTR3	N	N	Y	N
LIV	rs9427106	T	chr6_43302909	trans	0.314547244722824	2.27157130124573e-08	0.036963036963	ENSG00000146215.13,ENSG00000137204.14	CRIP3,SLC22A7	protein_coding,protein_coding	AluJr4	NA	intronic	N	N	Y	N
LIV	rs9427106	T	chr12_113395915	trans	0.250937590789379	3.2271907125008e-09	0.003996003996	ENSG00000135094.10	SDS	protein_coding	AluSq2	NA	intronic	N	N	Y	N
LIV	rs9427106	T	chr4_154605928	trans	0.512754184353781	4.77763086779575e-19	0.000999000999001	ENSG00000171557.16	FGG	protein_coding	NA	NA	intronic	N	N	Y	N
LIV	rs9427106	T	chr1_147099429	cis	0.334892766033635	8.56487915557172e-09	0.014985014985	ENSG00000227242.3	NBPF13P	unprocessed_pseudogene	L1MC4	NA	downstream	N	N	N	N
LIV	rs9427106	T	chr19_4526746	trans	0.298063998309655	8.03029034501032e-08	0.135864135864	ENSG00000214456.8	PLIN5	protein_coding	AluJo	NA	intronic	N	N	Y	N
LIV	rs9427106	T	chr12_95975475	trans	0.323988097856911	1.19176335207499e-10	0.000999000999001	ENSG00000084110.10	HAL	protein_coding	FLAM_A	NA	intronic	N	N	Y	N
LIV	rs200193557	G	chr15_74755628	trans	0.327309760796327	2.98932397774893e-08	0.042957042957	ENSG00000140505.6	CYP1A2	protein_coding	AluSz	NA	UTR3	N	N	Y	N
LIV	rs200193557	G	chr6_43302909	trans	0.313519633975878	2.46193671848343e-08	0.03996003996	ENSG00000146215.13,ENSG00000137204.14	CRIP3,SLC22A7	protein_coding,protein_coding	AluJr4	NA	intronic	N	N	Y	N
LIV	rs200193557	G	chr12_113395915	trans	0.252347918301589	2.53432352399939e-09	0.000999000999001	ENSG00000135094.10	SDS	protein_coding	AluSq2	NA	intronic	N	N	Y	N
LIV	rs200193557	G	chr20_35713269	trans	0.281044749556251	9.98153547327647e-08	0.143856143856	ENSG00000131051.21	RBM39	protein_coding	AluJb	NA	intronic	N	Y	Y	N
LIV	rs200193557	G	chr4_154605928	trans	0.511010673879032	5.9686069190583e-19	0.000999000999001	ENSG00000171557.16	FGG	protein_coding	NA	NA	intronic	N	N	Y	N
LIV	rs200193557	G	chr1_147099429	cis	0.336951567853056	6.68902823620721e-09	0.010989010989	ENSG00000227242.3	NBPF13P	unprocessed_pseudogene	L1MC4	NA	downstream	N	N	N	N
LIV	rs200193557	G	chr19_4526746	trans	0.30230076988597	5.04650358839273e-08	0.0789210789211	ENSG00000214456.8	PLIN5	protein_coding	AluJo	NA	intronic	N	N	Y	N
LIV	rs200193557	G	chr1_119391036	cis	0.150411090460568	6.96082005580086e-08	0.164835164835	ENSG00000116882.14	HAO2	protein_coding	NA	NA	intronic	N	N	Y	N
LIV	rs200193557	G	chr12_95975475	trans	0.326596130451209	8.02727763184615e-11	0.000999000999001	ENSG00000084110.10	HAL	protein_coding	FLAM_A	NA	intronic	N	N	Y	N
LIV	rs201229391	TGA	chr4_154605928	trans	0.364496829497318	5.09444348768089e-08	0.0789210789211	ENSG00000171557.16	FGG	protein_coding	NA	NA	intronic	N	N	Y	N
LIV	rs9427108	G	chr15_74755628	trans	0.327248427475631	3.00067925561807e-08	0.042957042957	ENSG00000140505.6	CYP1A2	protein_coding	AluSz	NA	UTR3	N	N	Y	N
LIV	rs9427108	G	chr6_43302909	trans	0.313493835740924	2.46284156729007e-08	0.03996003996	ENSG00000146215.13,ENSG00000137204.14	CRIP3,SLC22A7	protein_coding,protein_coding	AluJr4	NA	intronic	N	N	Y	N
LIV	rs9427108	G	chr12_113395915	trans	0.252284859931432	2.55147911786573e-09	0.000999000999001	ENSG00000135094.10	SDS	protein_coding	AluSq2	NA	intronic	N	N	Y	N
LIV	rs9427108	G	chr20_35713269	trans	0.281192344642257	9.80367517894187e-08	0.13986013986	ENSG00000131051.21	RBM39	protein_coding	AluJb	NA	intronic	N	Y	Y	N
LIV	rs9427108	G	chr4_154605928	trans	0.510928956955798	6.01461819391363e-19	0.000999000999001	ENSG00000171557.16	FGG	protein_coding	NA	NA	intronic	N	N	Y	N
LIV	rs9427108	G	chr1_147099429	cis	0.336991127480186	6.64411370058928e-09	0.010989010989	ENSG00000227242.3	NBPF13P	unprocessed_pseudogene	L1MC4	NA	downstream	N	N	N	N
LIV	rs9427108	G	chr19_4526746	trans	0.302297016542745	5.03716126149636e-08	0.0789210789211	ENSG00000214456.8	PLIN5	protein_coding	AluJo	NA	intronic	N	N	Y	N
LIV	rs9427108	G	chr1_119391036	cis	0.150372951821885	7.00013641559194e-08	0.165834165834	ENSG00000116882.14	HAO2	protein_coding	NA	NA	intronic	N	N	Y	N
LIV	rs9427108	G	chr12_95975475	trans	0.326558362343718	8.0433734277678e-11	0.000999000999001	ENSG00000084110.10	HAL	protein_coding	FLAM_A	NA	intronic	N	N	Y	N
LIV	rs11264230	G	chr15_74755628	trans	0.327239524944621	3.00668962596024e-08	0.042957042957	ENSG00000140505.6	CYP1A2	protein_coding	AluSz	NA	UTR3	N	N	Y	N
LIV	rs11264230	G	chr6_43302909	trans	0.313545124080274	2.45233663498666e-08	0.038961038961	ENSG00000146215.13,ENSG00000137204.14	CRIP3,SLC22A7	protein_coding,protein_coding	AluJr4	NA	intronic	N	N	Y	N
LIV	rs11264230	G	chr12_113395915	trans	0.252272280867993	2.55958031404133e-09	0.000999000999001	ENSG00000135094.10	SDS	protein_coding	AluSq2	NA	intronic	N	N	Y	N
LIV	rs11264230	G	chr20_35713269	trans	0.281190445941412	9.81578439057242e-08	0.140859140859	ENSG00000131051.21	RBM39	protein_coding	AluJb	NA	intronic	N	Y	Y	N
LIV	rs11264230	G	chr4_154605928	trans	0.510995735499546	5.96459508386234e-19	0.000999000999001	ENSG00000171557.16	FGG	protein_coding	NA	NA	intronic	N	N	Y	N
LIV	rs11264230	G	chr1_147099429	cis	0.33699227076627	6.65142215821239e-09	0.010989010989	ENSG00000227242.3	NBPF13P	unprocessed_pseudogene	L1MC4	NA	downstream	N	N	N	N
LIV	rs11264230	G	chr19_4526746	trans	0.302296059463789	5.0430948430388e-08	0.0789210789211	ENSG00000214456.8	PLIN5	protein_coding	AluJo	NA	intronic	N	N	Y	N
LIV	rs11264230	G	chr1_119391036	cis	0.150382834710638	6.99331925319058e-08	0.165834165834	ENSG00000116882.14	HAO2	protein_coding	NA	NA	intronic	N	N	Y	N
LIV	rs11264230	G	chr12_95975475	trans	0.326594628634297	8.01557223529735e-11	0.000999000999001	ENSG00000084110.10	HAL	protein_coding	FLAM_A	NA	intronic	N	N	Y	N
LIV	rs9427109	A	chr15_74755628	trans	0.335530748379975	3.0369146865959e-08	0.043956043956	ENSG00000140505.6	CYP1A2	protein_coding	AluSz	NA	UTR3	N	N	Y	N
LIV	rs9427109	A	chr12_113395915	trans	0.257735676137065	2.96380849007887e-09	0.002997002997	ENSG00000135094.10	SDS	protein_coding	AluSq2	NA	intronic	N	N	Y	N
LIV	rs9427109	A	chr4_154605928	trans	0.499988355269955	2.8402927526352e-17	0.000999000999001	ENSG00000171557.16	FGG	protein_coding	NA	NA	intronic	N	N	Y	N
LIV	rs9427109	A	chr1_147099429	cis	0.343274967766404	8.48332420587827e-09	0.013986013986	ENSG00000227242.3	NBPF13P	unprocessed_pseudogene	L1MC4	NA	downstream	N	N	N	N
LIV	rs9427109	A	chr12_95975475	trans	0.329366444537391	1.69103396118882e-10	0.001998001998	ENSG00000084110.10	HAL	protein_coding	FLAM_A	NA	intronic	N	N	Y	N
LIV	rs9427109	A	chr12_95975486	trans	0.264018762399724	8.20874754478192e-08	0.120879120879	ENSG00000084110.10	HAL	protein_coding	FLAM_A	NA	intronic	N	N	Y	N
LIV	rs9426831	A	chr15_74755628	trans	0.327178905791805	3.02902189338434e-08	0.042957042957	ENSG00000140505.6	CYP1A2	protein_coding	AluSz	NA	UTR3	N	N	Y	N
LIV	rs9426831	A	chr6_43302909	trans	0.313409210547956	2.49111982653533e-08	0.040959040959	ENSG00000146215.13,ENSG00000137204.14	CRIP3,SLC22A7	protein_coding,protein_coding	AluJr4	NA	intronic	N	N	Y	N
LIV	rs9426831	A	chr12_113395915	trans	0.252323850068043	2.54391756589619e-09	0.000999000999001	ENSG00000135094.10	SDS	protein_coding	AluSq2	NA	intronic	N	N	Y	N
LIV	rs9426831	A	chr20_35713269	trans	0.281135154239495	9.88662533806479e-08	0.140859140859	ENSG00000131051.21	RBM39	protein_coding	AluJb	NA	intronic	N	Y	Y	N
LIV	rs9426831	A	chr4_154605928	trans	0.511024639650465	5.95694530819984e-19	0.000999000999001	ENSG00000171557.16	FGG	protein_coding	NA	NA	intronic	N	N	Y	N
LIV	rs9426831	A	chr1_147099429	cis	0.336982881950129	6.66798283108215e-09	0.010989010989	ENSG00000227242.3	NBPF13P	unprocessed_pseudogene	L1MC4	NA	downstream	N	N	N	N
LIV	rs9426831	A	chr19_4526746	trans	0.302246338193984	5.07599852578379e-08	0.0799200799201	ENSG00000214456.8	PLIN5	protein_coding	AluJo	NA	intronic	N	N	Y	N
LIV	rs9426831	A	chr1_119391036	cis	0.150389915688683	6.99216339778e-08	0.165834165834	ENSG00000116882.14	HAO2	protein_coding	NA	NA	intronic	N	N	Y	N
LIV	rs9426831	A	chr12_95975475	trans	0.326609504705447	8.01419445632583e-11	0.000999000999001	ENSG00000084110.10	HAL	protein_coding	FLAM_A	NA	intronic	N	N	Y	N
LIV	rs4845386	T	chr4_154605928	trans	0.378218780578949	9.55729520664354e-09	0.016983016983	ENSG00000171557.16	FGG	protein_coding	NA	NA	intronic	N	N	Y	N
LIV	rs9427110	G	chr15_74755628	trans	0.33303711364112	2.36919814710944e-08	0.034965034965	ENSG00000140505.6	CYP1A2	protein_coding	AluSz	NA	UTR3	N	N	Y	N
LIV	rs9427110	G	chr6_43302909	trans	0.304437067096677	8.66010378936555e-08	0.120879120879	ENSG00000146215.13,ENSG00000137204.14	CRIP3,SLC22A7	protein_coding,protein_coding	AluJr4	NA	intronic	N	N	Y	N
LIV	rs9427110	G	chr12_113395915	trans	0.251463872886863	4.23217206406033e-09	0.00599400599401	ENSG00000135094.10	SDS	protein_coding	AluSq2	NA	intronic	N	N	Y	N
LIV	rs9427110	G	chr4_154605928	trans	0.501527680542407	6.7636023255982e-18	0.000999000999001	ENSG00000171557.16	FGG	protein_coding	NA	NA	intronic	N	N	Y	N
LIV	rs9427110	G	chr1_147099429	cis	0.344406444944859	4.3955821986777e-09	0.00799200799201	ENSG00000227242.3	NBPF13P	unprocessed_pseudogene	L1MC4	NA	downstream	N	N	N	N
LIV	rs9427110	G	chr19_4526746	trans	0.300332941193684	8.49603040325271e-08	0.143856143856	ENSG00000214456.8	PLIN5	protein_coding	AluJo	NA	intronic	N	N	Y	N
LIV	rs9427110	G	chr12_95975475	trans	0.335251511208072	3.87800221983255e-11	0.000999000999001	ENSG00000084110.10	HAL	protein_coding	FLAM_A	NA	intronic	N	N	Y	N
LIV	rs11264233	G	chr4_154605928	trans	0.474524619905418	4.24969973490579e-16	0.000999000999001	ENSG00000171557.16	FGG	protein_coding	NA	NA	intronic	N	N	Y	N
LIV	rs11264233	G	chr1_147099429	cis	0.318985748851244	5.70710033243804e-08	0.0779220779221	ENSG00000227242.3	NBPF13P	unprocessed_pseudogene	L1MC4	NA	downstream	N	N	N	N
LIV	rs11264233	G	chr12_95975475	trans	0.306490416980341	1.67695235650724e-09	0.00599400599401	ENSG00000084110.10	HAL	protein_coding	FLAM_A	NA	intronic	N	N	Y	N
LIV	rs9427113	A	chr4_154605928	trans	0.473168447659587	5.11385793169439e-16	0.000999000999001	ENSG00000171557.16	FGG	protein_coding	NA	NA	intronic	N	N	Y	N
LIV	rs9427113	A	chr1_147099429	cis	0.316038445580371	7.5469072959262e-08	0.102897102897	ENSG00000227242.3	NBPF13P	unprocessed_pseudogene	L1MC4	NA	downstream	N	N	N	N
LIV	rs9427113	A	chr12_95975475	trans	0.306918659093338	1.57236589730226e-09	0.00599400599401	ENSG00000084110.10	HAL	protein_coding	FLAM_A	NA	intronic	N	N	Y	N
LIV	rs9427114	T	chr4_154605928	trans	0.472047769412209	5.89907639328735e-16	0.000999000999001	ENSG00000171557.16	FGG	protein_coding	NA	NA	intronic	N	N	Y	N
LIV	rs9427114	T	chr1_147099429	cis	0.313879111447031	9.20121919948023e-08	0.126873126873	ENSG00000227242.3	NBPF13P	unprocessed_pseudogene	L1MC4	NA	downstream	N	N	N	N
LIV	rs9427114	T	chr12_95975475	trans	0.307093352182921	1.51674257671046e-09	0.00599400599401	ENSG00000084110.10	HAL	protein_coding	FLAM_A	NA	intronic	N	N	Y	N
LIV	rs9427115	G	chr4_154605928	trans	0.468338849563437	1.90206158082715e-15	0.000999000999001	ENSG00000171557.16	FGG	protein_coding	NA	NA	intronic	N	N	Y	N
LIV	rs9427115	G	chr12_95975475	trans	0.30669809503594	2.24745175677548e-09	0.00599400599401	ENSG00000084110.10	HAL	protein_coding	FLAM_A	NA	intronic	N	N	Y	N
LIV	rs61103655	C	chr4_154605928	trans	-0.3794157506481	8.90178805215804e-09	0.015984015984	ENSG00000171557.16	FGG	protein_coding	NA	NA	intronic	N	N	Y	N
LIV	rs11264235	C	chr4_154605928	trans	-0.374941913366034	1.36001381788215e-08	0.024975024975	ENSG00000171557.16	FGG	protein_coding	NA	NA	intronic	N	N	Y	N
LIV	rs9427116	T	chr4_154605928	trans	0.42461363207045	3.01171940676798e-13	0.000999000999001	ENSG00000171557.16	FGG	protein_coding	NA	Blood protein levels	intronic	N	N	Y	N
LIV	rs144947898	C	chr4_154605928	trans	0.397536998897385	5.42315988411267e-09	0.00899100899101	ENSG00000171557.16	FGG	protein_coding	NA	NA	intronic	N	N	Y	N
LIV	rs9426832	A	chr4_154605928	trans	0.403738433107496	2.85595386381805e-12	0.000999000999001	ENSG00000171557.16	FGG	protein_coding	NA	NA	intronic	N	N	Y	N
LIV	rs9427117	C	chr4_154605928	trans	0.399556781643865	4.65762654184583e-12	0.000999000999001	ENSG00000171557.16	FGG	protein_coding	NA	NA	intronic	N	N	Y	N
LIV	rs11801338	C	chr4_154605928	trans	-0.369156133878989	2.15566021870065e-08	0.035964035964	ENSG00000171557.16	FGG	protein_coding	NA	NA	intronic	N	N	Y	N
LIV	rs9330261	T	chr4_154605928	trans	0.396128162851665	7.17890766589643e-12	0.000999000999001	ENSG00000171557.16	FGG	protein_coding	NA	NA	intronic	N	N	Y	N
LIV	rs7534678	C	chr4_154605928	trans	-0.367241959069164	2.46892759893515e-08	0.038961038961	ENSG00000171557.16	FGG	protein_coding	NA	NA	intronic	N	N	Y	N
LIV	rs12125397	C	chr4_154605928	trans	-0.366930366965586	2.56772193731311e-08	0.03996003996	ENSG00000171557.16	FGG	protein_coding	NA	NA	intronic	N	N	Y	N
LIV	rs10908422	C	chr4_154605928	trans	0.366748998653571	2.60686320734769e-08	0.040959040959	ENSG00000171557.16	FGG	protein_coding	NA	NA	intronic	N	N	Y	N
LIV	rs6688149	C	chr4_154605928	trans	0.404669008924283	2.36996573327044e-12	0.000999000999001	ENSG00000171557.16	FGG	protein_coding	NA	NA	intronic	N	N	Y	N
LIV	rs6703211	T	chr4_154605928	trans	0.404916960020154	2.31103379992958e-12	0.000999000999001	ENSG00000171557.16	FGG	protein_coding	NA	NA	intronic	N	N	Y	N
LIV	rs12734671	G	chr4_154605928	trans	-0.370158466018165	2.07333807573277e-08	0.034965034965	ENSG00000171557.16	FGG	protein_coding	NA	NA	intronic	N	N	Y	N
LIV	rs35806755	C	chr4_154605928	trans	0.416703668121366	2.73019250246191e-12	0.000999000999001	ENSG00000171557.16	FGG	protein_coding	NA	NA	intronic	N	N	Y	N
LIV	rs9427119	T	chr4_154605928	trans	0.360850322589058	6.15383935621432e-08	0.0929070929071	ENSG00000171557.16	FGG	protein_coding	NA	NA	intronic	N	N	Y	N
LIV	rs7556080	A	chr4_154605928	trans	0.382560143057266	1.05469489803093e-08	0.018981018981	ENSG00000171557.16	FGG	protein_coding	NA	NA	intronic	N	N	Y	N
LIV	rs7547072	C	chr4_154605928	trans	0.396206913728807	7.19257851525155e-12	0.000999000999001	ENSG00000171557.16	FGG	protein_coding	NA	NA	intronic	N	N	Y	N
LIV	rs6426872	C	chr4_154605928	trans	-0.370075768811974	2.68641112325202e-08	0.041958041958	ENSG00000171557.16	FGG	protein_coding	NA	NA	intronic	N	N	Y	N
LIV	rs12024175	G	chr4_154605928	trans	0.386591275015787	3.68111090781834e-11	0.000999000999001	ENSG00000171557.16	FGG	protein_coding	NA	NA	intronic	N	N	Y	N
LIV	rs111570412	C	chr4_154605928	trans	0.359808372006539	8.87764460609117e-08	0.123876123876	ENSG00000171557.16	FGG	protein_coding	NA	NA	intronic	N	N	Y	N
LIV	rs10908423	G	chr4_154605928	trans	0.401719690312229	5.3834148643167e-12	0.000999000999001	ENSG00000171557.16	FGG	protein_coding	NA	NA	intronic	N	N	Y	N
LIV	rs4845387	G	chr4_154605928	trans	0.36555703165919	3.96311217201557e-08	0.0599400599401	ENSG00000171557.16	FGG	protein_coding	NA	NA	intronic	N	N	Y	N
LIV	rs34801566	G	chr4_154605928	trans	-0.372943640455742	3.07899359939196e-08	0.0509490509491	ENSG00000171557.16	FGG	protein_coding	NA	NA	intronic	N	N	Y	N
LIV	rs7554871	G	chr4_154605928	trans	-0.390853955938627	2.14567801594322e-10	0.000999000999001	ENSG00000171557.16	FGG	protein_coding	NA	NA	intronic	N	N	Y	N
LIV	rs7547947	A	chr4_154605928	trans	-0.370358733586087	3.90815099491503e-08	0.0599400599401	ENSG00000171557.16	FGG	protein_coding	NA	NA	intronic	N	N	Y	N
LIV	rs10796931	G	chr4_154605928	trans	0.405529976477278	5.51057003651746e-12	0.000999000999001	ENSG00000171557.16	FGG	protein_coding	NA	NA	intronic	N	N	Y	N
LIV	rs12117773	G	chr1_160996644	cis	-0.439574748019053	1.02541198855815e-11	0.000999000999001	ENSG00000158769.17	F11R	protein_coding	AluSg	NA	UTR3	N	Y	Y	N
LIV	rs12117773	G	chr1_160998100	cis	0.356675825975818	4.66323138779384e-10	0.000999000999001	ENSG00000270149.5,ENSG00000158769.17	RP11-544M22.13,F11R	protein_coding,protein_coding	AluSp	NA	UTR3	N	Y	Y	N
LIV	rs12030930	C	chr1_160996644	cis	0.390701719506166	3.07537454451344e-09	0.00799200799201	ENSG00000158769.17	F11R	protein_coding	AluSg	NA	UTR3	N	Y	Y	N
LIV	rs7520618	G	chr1_160996644	cis	-0.362796907851119	2.93103404376559e-09	0.00699300699301	ENSG00000158769.17	F11R	protein_coding	AluSg	NA	UTR3	N	Y	Y	N
LIV	rs7543952	C	chr1_160996644	cis	-0.36319084965701	2.86348310408145e-09	0.00699300699301	ENSG00000158769.17	F11R	protein_coding	AluSg	NA	UTR3	N	Y	Y	N
LIV	rs7523191	G	chr1_160996644	cis	-0.364098854098357	2.70339822970231e-09	0.00599400599401	ENSG00000158769.17	F11R	protein_coding	AluSg	NA	UTR3	N	Y	Y	N
LIV	rs12562121	T	chr1_160996644	cis	-0.44631075197328	3.24191462859343e-13	0.000999000999001	ENSG00000158769.17	F11R	protein_coding	AluSg	NA	UTR3	N	Y	Y	N
LIV	rs12562121	T	chr1_160998100	cis	0.310986564114516	1.25338505556841e-08	0.021978021978	ENSG00000270149.5,ENSG00000158769.17	RP11-544M22.13,F11R	protein_coding,protein_coding	AluSp	NA	UTR3	N	Y	Y	N
LIV	rs72712824	G	chr1_160996644	cis	-0.513174439591939	1.07221668884799e-16	0.000999000999001	ENSG00000158769.17	F11R	protein_coding	AluSg	NA	UTR3	N	Y	Y	N
LIV	rs72712824	G	chr1_160998100	cis	0.328551776179214	3.21332444717782e-09	0.002997002997	ENSG00000270149.5,ENSG00000158769.17	RP11-544M22.13,F11R	protein_coding,protein_coding	AluSp	NA	UTR3	N	Y	Y	N
LIV	rs61802209	C	chr1_160996644	cis	-0.445711527536619	3.33855667184794e-13	0.000999000999001	ENSG00000158769.17	F11R	protein_coding	AluSg	NA	UTR3	N	Y	Y	N
LIV	rs61802209	C	chr1_160998100	cis	0.309943909705105	1.36717602384212e-08	0.026973026973	ENSG00000270149.5,ENSG00000158769.17	RP11-544M22.13,F11R	protein_coding,protein_coding	AluSp	NA	UTR3	N	Y	Y	N
LIV	rs61802210	G	chr1_160996644	cis	-0.445546691779646	3.38458237322164e-13	0.000999000999001	ENSG00000158769.17	F11R	protein_coding	AluSg	NA	UTR3	N	Y	Y	N
LIV	rs61802210	G	chr1_160998100	cis	0.309592519349623	1.41500975992642e-08	0.026973026973	ENSG00000270149.5,ENSG00000158769.17	RP11-544M22.13,F11R	protein_coding,protein_coding	AluSp	NA	UTR3	N	Y	Y	N
LIV	rs56201963	G	chr1_160996644	cis	-0.453906729920777	7.60341357934817e-14	0.000999000999001	ENSG00000158769.17	F11R	protein_coding	AluSg	NA	UTR3	N	Y	Y	N
LIV	rs56201963	G	chr1_160998100	cis	0.3099003875436	1.07549680493193e-08	0.020979020979	ENSG00000270149.5,ENSG00000158769.17	RP11-544M22.13,F11R	protein_coding,protein_coding	AluSp	NA	UTR3	N	Y	Y	N
LIV	rs72712826	A	chr1_160996644	cis	-0.453828350909668	7.68241016283425e-14	0.000999000999001	ENSG00000158769.17	F11R	protein_coding	AluSg	NA	UTR3	N	Y	Y	N
LIV	rs72712826	A	chr1_160998100	cis	0.309840820330417	1.08267855941093e-08	0.020979020979	ENSG00000270149.5,ENSG00000158769.17	RP11-544M22.13,F11R	protein_coding,protein_coding	AluSp	NA	UTR3	N	Y	Y	N
LIV	rs55729337	A	chr1_160996644	cis	-0.452667664025516	8.91265579306345e-14	0.000999000999001	ENSG00000158769.17	F11R	protein_coding	AluSg	NA	UTR3	N	Y	Y	N
LIV	rs55729337	A	chr1_160998100	cis	0.309437478892136	1.12955202743529e-08	0.020979020979	ENSG00000270149.5,ENSG00000158769.17	RP11-544M22.13,F11R	protein_coding,protein_coding	AluSp	NA	UTR3	N	Y	Y	N
LIV	rs11804856	C	chr1_160996644	cis	-0.45119218249531	1.58616463974587e-13	0.000999000999001	ENSG00000158769.17	F11R	protein_coding	AluSg	NA	UTR3	N	Y	Y	N
LIV	rs11804856	C	chr1_160998100	cis	0.310772701517954	1.21812842192594e-08	0.021978021978	ENSG00000270149.5,ENSG00000158769.17	RP11-544M22.13,F11R	protein_coding,protein_coding	AluSp	NA	UTR3	N	Y	Y	N
LIV	rs28776781	C	chr1_160996644	cis	-0.452751778234351	8.91756244036394e-14	0.000999000999001	ENSG00000158769.17	F11R	protein_coding	AluSg	NA	UTR3	N	Y	Y	N
LIV	rs28776781	C	chr1_160998100	cis	0.309544514530584	1.12366587537247e-08	0.020979020979	ENSG00000270149.5,ENSG00000158769.17	RP11-544M22.13,F11R	protein_coding,protein_coding	AluSp	NA	UTR3	N	Y	Y	N
LIV	rs11800456	A	chr1_160996644	cis	-0.452869739240573	8.919695094991e-14	0.000999000999001	ENSG00000158769.17	F11R	protein_coding	AluSg	NA	UTR3	N	Y	Y	N
LIV	rs11800456	A	chr1_160998100	cis	0.309064438802869	1.19651851568728e-08	0.021978021978	ENSG00000270149.5,ENSG00000158769.17	RP11-544M22.13,F11R	protein_coding,protein_coding	AluSp	NA	UTR3	N	Y	Y	N
LIV	rs11800797	T	chr1_160996644	cis	-0.452635115733152	9.09941483908488e-14	0.000999000999001	ENSG00000158769.17	F11R	protein_coding	AluSg	NA	UTR3	N	Y	Y	N
LIV	rs11800797	T	chr1_160998100	cis	0.309627106714525	1.11643358143534e-08	0.020979020979	ENSG00000270149.5,ENSG00000158769.17	RP11-544M22.13,F11R	protein_coding,protein_coding	AluSp	NA	UTR3	N	Y	Y	N
LIV	rs28544288	C	chr1_160996644	cis	-0.454675217424392	9.9988462899711e-14	0.000999000999001	ENSG00000158769.17	F11R	protein_coding	AluSg	NA	UTR3	N	Y	Y	N
LIV	rs28544288	C	chr1_160998100	cis	0.296202212080876	5.86572555432626e-08	0.0949050949051	ENSG00000270149.5,ENSG00000158769.17	RP11-544M22.13,F11R	protein_coding,protein_coding	AluSp	NA	UTR3	N	Y	Y	N
LIV	rs72712828	T	chr1_160996644	cis	-0.452798353439542	8.94268017293757e-14	0.000999000999001	ENSG00000158769.17	F11R	protein_coding	AluSg	NA	UTR3	N	Y	Y	N
LIV	rs72712828	T	chr1_160998100	cis	0.30976138149022	1.10243013266181e-08	0.020979020979	ENSG00000270149.5,ENSG00000158769.17	RP11-544M22.13,F11R	protein_coding,protein_coding	AluSp	NA	UTR3	N	Y	Y	N
LIV	rs61802214	G	chr1_160996644	cis	-0.452780791800385	8.94683670527155e-14	0.000999000999001	ENSG00000158769.17	F11R	protein_coding	AluSg	NA	UTR3	N	Y	Y	N
LIV	rs61802214	G	chr1_160998100	cis	0.309612635280943	1.11973721180651e-08	0.020979020979	ENSG00000270149.5,ENSG00000158769.17	RP11-544M22.13,F11R	protein_coding,protein_coding	AluSp	NA	UTR3	N	Y	Y	N
LIV	rs61802215	T	chr1_160996644	cis	-0.444304529321898	1.48339832762634e-12	0.000999000999001	ENSG00000158769.17	F11R	protein_coding	AluSg	NA	UTR3	N	Y	Y	N
LIV	rs61802215	T	chr1_160998100	cis	0.308299372379673	3.60447637336744e-08	0.0629370629371	ENSG00000270149.5,ENSG00000158769.17	RP11-544M22.13,F11R	protein_coding,protein_coding	AluSp	NA	UTR3	N	Y	Y	N
LIV	rs61802216	T	chr1_160996644	cis	-0.44387898091283	1.53974344539093e-12	0.000999000999001	ENSG00000158769.17	F11R	protein_coding	AluSg	NA	UTR3	N	Y	Y	N
LIV	rs61802216	T	chr1_160998100	cis	0.308351015001101	3.55488218087261e-08	0.0629370629371	ENSG00000270149.5,ENSG00000158769.17	RP11-544M22.13,F11R	protein_coding,protein_coding	AluSp	NA	UTR3	N	Y	Y	N
LIV	rs61802217	T	chr1_160996644	cis	-0.456386131884465	9.54875003591391e-14	0.000999000999001	ENSG00000158769.17	F11R	protein_coding	AluSg	NA	UTR3	N	Y	Y	N
LIV	rs61802217	T	chr1_160998100	cis	0.309996788978612	1.46319888314006e-08	0.028971028971	ENSG00000270149.5,ENSG00000158769.17	RP11-544M22.13,F11R	protein_coding,protein_coding	AluSp	NA	UTR3	N	Y	Y	N
LIV	rs55651159	A	chr1_160996644	cis	-0.453293680389582	8.59949723605675e-14	0.000999000999001	ENSG00000158769.17	F11R	protein_coding	AluSg	NA	UTR3	N	Y	Y	N
LIV	rs55651159	A	chr1_160998100	cis	0.309950139341716	1.09592177221978e-08	0.020979020979	ENSG00000270149.5,ENSG00000158769.17	RP11-544M22.13,F11R	protein_coding,protein_coding	AluSp	NA	UTR3	N	Y	Y	N
LIV	rs28809889	C	chr1_160996644	cis	-0.455292349442017	9.80396205053256e-14	0.000999000999001	ENSG00000158769.17	F11R	protein_coding	AluSg	NA	UTR3	N	Y	Y	N
LIV	rs28809889	C	chr1_160998100	cis	0.297369802974424	5.35491856475518e-08	0.0889110889111	ENSG00000270149.5,ENSG00000158769.17	RP11-544M22.13,F11R	protein_coding,protein_coding	AluSp	NA	UTR3	N	Y	Y	N
LIV	rs28726136	G	chr1_160996644	cis	-0.453399865017424	8.74153778530179e-14	0.000999000999001	ENSG00000158769.17	F11R	protein_coding	AluSg	NA	UTR3	N	Y	Y	N
LIV	rs28726136	G	chr1_160998100	cis	0.310794658635801	1.01475048824144e-08	0.018981018981	ENSG00000270149.5,ENSG00000158769.17	RP11-544M22.13,F11R	protein_coding,protein_coding	AluSp	NA	UTR3	N	Y	Y	N
LIV	rs28701476	G	chr1_160996644	cis	-0.453334740115556	8.69460720193268e-14	0.000999000999001	ENSG00000158769.17	F11R	protein_coding	AluSg	NA	UTR3	N	Y	Y	N
LIV	rs28701476	G	chr1_160998100	cis	0.310098247011748	1.08822099321248e-08	0.020979020979	ENSG00000270149.5,ENSG00000158769.17	RP11-544M22.13,F11R	protein_coding,protein_coding	AluSp	NA	UTR3	N	Y	Y	N
LIV	rs12403334	A	chr1_160996644	cis	-0.453342155632397	8.72758207308638e-14	0.000999000999001	ENSG00000158769.17	F11R	protein_coding	AluSg	NA	UTR3	N	Y	Y	N
LIV	rs12403334	A	chr1_160998100	cis	0.31013919551004	1.08624501137425e-08	0.020979020979	ENSG00000270149.5,ENSG00000158769.17	RP11-544M22.13,F11R	protein_coding,protein_coding	AluSp	NA	UTR3	N	Y	Y	N
LIV	rs61802219	G	chr1_160996644	cis	-0.452322911474202	1.04752254123208e-13	0.000999000999001	ENSG00000158769.17	F11R	protein_coding	AluSg	NA	UTR3	N	Y	Y	N
LIV	rs61802219	G	chr1_160998100	cis	0.310855530560741	1.0312671038014e-08	0.018981018981	ENSG00000270149.5,ENSG00000158769.17	RP11-544M22.13,F11R	protein_coding,protein_coding	AluSp	NA	UTR3	N	Y	Y	N
LIV	rs61802220	T	chr1_160996644	cis	-0.45234037872782	1.04399206921861e-13	0.000999000999001	ENSG00000158769.17	F11R	protein_coding	AluSg	NA	UTR3	N	Y	Y	N
LIV	rs61802220	T	chr1_160998100	cis	0.310871459191921	1.02877455611354e-08	0.018981018981	ENSG00000270149.5,ENSG00000158769.17	RP11-544M22.13,F11R	protein_coding,protein_coding	AluSp	NA	UTR3	N	Y	Y	N
LIV	rs61802221	A	chr1_160996644	cis	-0.452343877210918	1.05569736865353e-13	0.000999000999001	ENSG00000158769.17	F11R	protein_coding	AluSg	NA	UTR3	N	Y	Y	N
LIV	rs61802221	A	chr1_160998100	cis	0.310815350486234	1.0423323250322e-08	0.01998001998	ENSG00000270149.5,ENSG00000158769.17	RP11-544M22.13,F11R	protein_coding,protein_coding	AluSp	NA	UTR3	N	Y	Y	N
LIV	rs200992583	T	chr1_160996644	cis	-0.463959147781457	4.88539284821738e-14	0.000999000999001	ENSG00000158769.17	F11R	protein_coding	AluSg	NA	UTR3	N	Y	Y	N
LIV	rs200992583	T	chr1_160998100	cis	0.304055454014411	3.32529542887244e-08	0.0589410589411	ENSG00000270149.5,ENSG00000158769.17	RP11-544M22.13,F11R	protein_coding,protein_coding	AluSp	NA	UTR3	N	Y	Y	N
LIV	rs55700711	T	chr1_160996644	cis	-0.452329741683945	1.0466878375446e-13	0.000999000999001	ENSG00000158769.17	F11R	protein_coding	AluSg	NA	UTR3	N	Y	Y	N
LIV	rs55700711	T	chr1_160998100	cis	0.310878401062442	1.02868814322119e-08	0.018981018981	ENSG00000270149.5,ENSG00000158769.17	RP11-544M22.13,F11R	protein_coding,protein_coding	AluSp	NA	UTR3	N	Y	Y	N
LIV	rs56383095	T	chr1_160996644	cis	-0.452343536457116	1.04512061440854e-13	0.000999000999001	ENSG00000158769.17	F11R	protein_coding	AluSg	NA	UTR3	N	Y	Y	N
LIV	rs56383095	T	chr1_160998100	cis	0.310880811085622	1.02859880868633e-08	0.018981018981	ENSG00000270149.5,ENSG00000158769.17	RP11-544M22.13,F11R	protein_coding,protein_coding	AluSp	NA	UTR3	N	Y	Y	N
LIV	rs56289112	C	chr1_160996644	cis	-0.452344005761303	1.04519059206983e-13	0.000999000999001	ENSG00000158769.17	F11R	protein_coding	AluSg	NA	UTR3	N	Y	Y	N
LIV	rs56289112	C	chr1_160998100	cis	0.310891811786811	1.02740935042728e-08	0.018981018981	ENSG00000270149.5,ENSG00000158769.17	RP11-544M22.13,F11R	protein_coding,protein_coding	AluSp	NA	UTR3	N	Y	Y	N
LIV	rs55890734	C	chr1_160996644	cis	-0.455219671204752	8.89220125433941e-14	0.000999000999001	ENSG00000158769.17	F11R	protein_coding	AluSg	NA	UTR3	N	Y	Y	N
LIV	rs55890734	C	chr1_160998100	cis	0.310682029218771	1.19254746691392e-08	0.021978021978	ENSG00000270149.5,ENSG00000158769.17	RP11-544M22.13,F11R	protein_coding,protein_coding	AluSp	NA	UTR3	N	Y	Y	N
LIV	rs11804166	G	chr1_160996644	cis	-0.457078678131866	1.00064916220991e-13	0.000999000999001	ENSG00000158769.17	F11R	protein_coding	AluSg	NA	UTR3	N	Y	Y	N
LIV	rs11804166	G	chr1_160998100	cis	0.289413202185328	1.39131975411011e-07	0.186813186813	ENSG00000270149.5,ENSG00000158769.17	RP11-544M22.13,F11R	protein_coding,protein_coding	AluSp	NA	UTR3	N	Y	Y	N
LIV	rs11802250	G	chr1_160996644	cis	-0.448616343640343	5.03692614507862e-13	0.000999000999001	ENSG00000158769.17	F11R	protein_coding	AluSg	NA	UTR3	N	Y	Y	N
LIV	rs11802250	G	chr1_160998100	cis	0.306347975956767	3.19591234606154e-08	0.0559440559441	ENSG00000270149.5,ENSG00000158769.17	RP11-544M22.13,F11R	protein_coding,protein_coding	AluSp	NA	UTR3	N	Y	Y	N
LIV	rs140108088	AGGT	chr1_160996644	cis	-0.45213772545763	1.15191455930653e-13	0.000999000999001	ENSG00000158769.17	F11R	protein_coding	AluSg	NA	UTR3	N	Y	Y	N
LIV	rs140108088	AGGT	chr1_160998100	cis	0.313950236970688	7.59279035190578e-09	0.011988011988	ENSG00000270149.5,ENSG00000158769.17	RP11-544M22.13,F11R	protein_coding,protein_coding	AluSp	NA	UTR3	N	Y	Y	N
LIV	rs56199992	G	chr1_160996644	cis	-0.449974122397736	4.70090259203755e-13	0.000999000999001	ENSG00000158769.17	F11R	protein_coding	AluSg	NA	UTR3	N	Y	Y	N
LIV	rs56199992	G	chr1_160998100	cis	0.305032524170254	3.89050324383764e-08	0.0679320679321	ENSG00000270149.5,ENSG00000158769.17	RP11-544M22.13,F11R	protein_coding,protein_coding	AluSp	NA	UTR3	N	Y	Y	N
LIV	rs55688440	A	chr1_160996644	cis	-0.449139023993373	4.79985450873197e-13	0.000999000999001	ENSG00000158769.17	F11R	protein_coding	AluSg	NA	UTR3	N	Y	Y	N
LIV	rs55688440	A	chr1_160998100	cis	0.307197182197774	2.94941320155278e-08	0.0519480519481	ENSG00000270149.5,ENSG00000158769.17	RP11-544M22.13,F11R	protein_coding,protein_coding	AluSp	NA	UTR3	N	Y	Y	N
LIV	rs61802225	G	chr1_160996644	cis	-0.451445053345144	1.1488215009041e-13	0.000999000999001	ENSG00000158769.17	F11R	protein_coding	AluSg	NA	UTR3	N	Y	Y	N
LIV	rs61802225	G	chr1_160998100	cis	0.310942119958879	1.00768945848002e-08	0.018981018981	ENSG00000270149.5,ENSG00000158769.17	RP11-544M22.13,F11R	protein_coding,protein_coding	AluSp	NA	UTR3	N	Y	Y	N
LIV	rs11802727	G	chr1_160996644	cis	-0.518012928562573	1.40477586212673e-17	0.000999000999001	ENSG00000158769.17	F11R	protein_coding	AluSg	NA	UTR3	N	Y	Y	N
LIV	rs11802727	G	chr1_160998100	cis	0.326183595282852	2.22285906189594e-09	0.001998001998	ENSG00000270149.5,ENSG00000158769.17	RP11-544M22.13,F11R	protein_coding,protein_coding	AluSp	NA	UTR3	N	Y	Y	N
LIV	rs11801591	T	chr1_160996644	cis	-0.518010205478452	1.40616707509527e-17	0.000999000999001	ENSG00000158769.17	F11R	protein_coding	AluSg	NA	UTR3	N	Y	Y	N
LIV	rs11801591	T	chr1_160998100	cis	0.326192606253214	2.22113575173713e-09	0.001998001998	ENSG00000270149.5,ENSG00000158769.17	RP11-544M22.13,F11R	protein_coding,protein_coding	AluSp	NA	UTR3	N	Y	Y	N
LIV	rs11802731	G	chr1_160996644	cis	-0.517086099708622	1.71942843683792e-17	0.000999000999001	ENSG00000158769.17	F11R	protein_coding	AluSg	NA	UTR3	N	Y	Y	N
LIV	rs11802731	G	chr1_160998100	cis	0.326433153102089	2.22294253516968e-09	0.001998001998	ENSG00000270149.5,ENSG00000158769.17	RP11-544M22.13,F11R	protein_coding,protein_coding	AluSp	NA	UTR3	N	Y	Y	N
LIV	rs61802226	G	chr1_160996644	cis	-0.517926657725681	1.49717895953834e-17	0.000999000999001	ENSG00000158769.17	F11R	protein_coding	AluSg	NA	UTR3	N	Y	Y	N
LIV	rs61802226	G	chr1_160998100	cis	0.32652708368258	2.18805724820322e-09	0.001998001998	ENSG00000270149.5,ENSG00000158769.17	RP11-544M22.13,F11R	protein_coding,protein_coding	AluSp	NA	UTR3	N	Y	Y	N
LIV	rs61802227	G	chr1_160996644	cis	-0.517761221561725	1.60075214614228e-17	0.000999000999001	ENSG00000158769.17	F11R	protein_coding	AluSg	NA	UTR3	N	Y	Y	N
LIV	rs61802227	G	chr1_160998100	cis	0.327062361456126	2.09733888735392e-09	0.001998001998	ENSG00000270149.5,ENSG00000158769.17	RP11-544M22.13,F11R	protein_coding,protein_coding	AluSp	NA	UTR3	N	Y	Y	N
LIV	rs35923797	C	chr1_160996644	cis	-0.517753039787728	1.52130078426695e-17	0.000999000999001	ENSG00000158769.17	F11R	protein_coding	AluSg	NA	UTR3	N	Y	Y	N
LIV	rs35923797	C	chr1_160998100	cis	0.326425147475882	2.20300692257574e-09	0.001998001998	ENSG00000270149.5,ENSG00000158769.17	RP11-544M22.13,F11R	protein_coding,protein_coding	AluSp	NA	UTR3	N	Y	Y	N
LIV	rs12403886	A	chr1_160996644	cis	-0.517688249054763	1.53139021342684e-17	0.000999000999001	ENSG00000158769.17	F11R	protein_coding	AluSg	NA	UTR3	N	Y	Y	N
LIV	rs12403886	A	chr1_160998100	cis	0.32639683359108	2.20679523587777e-09	0.001998001998	ENSG00000270149.5,ENSG00000158769.17	RP11-544M22.13,F11R	protein_coding,protein_coding	AluSp	NA	UTR3	N	Y	Y	N
LIV	rs61802229	G	chr1_160996644	cis	-0.517655516828742	1.53586925679843e-17	0.000999000999001	ENSG00000158769.17	F11R	protein_coding	AluSg	NA	UTR3	N	Y	Y	N
LIV	rs61802229	G	chr1_160998100	cis	0.32638776944495	2.20691858666131e-09	0.001998001998	ENSG00000270149.5,ENSG00000158769.17	RP11-544M22.13,F11R	protein_coding,protein_coding	AluSp	NA	UTR3	N	Y	Y	N
LIV	rs72712846	T	chr1_160996644	cis	-0.51756883366671	1.54916469562525e-17	0.000999000999001	ENSG00000158769.17	F11R	protein_coding	AluSg	NA	UTR3	N	Y	Y	N
LIV	rs72712846	T	chr1_160998100	cis	0.32633891604611	2.2145892783078e-09	0.001998001998	ENSG00000270149.5,ENSG00000158769.17	RP11-544M22.13,F11R	protein_coding,protein_coding	AluSp	NA	UTR3	N	Y	Y	N
LIV	rs61802230	G	chr1_160996644	cis	-0.517869500418761	1.7354636489017e-17	0.000999000999001	ENSG00000158769.17	F11R	protein_coding	AluSg	NA	UTR3	N	Y	Y	N
LIV	rs61802230	G	chr1_160998100	cis	0.328159951787032	1.9342834172648e-09	0.001998001998	ENSG00000270149.5,ENSG00000158769.17	RP11-544M22.13,F11R	protein_coding,protein_coding	AluSp	NA	UTR3	N	Y	Y	N
LIV	rs61802231	G	chr1_160996644	cis	-0.507378436088992	8.38901009334557e-17	0.000999000999001	ENSG00000158769.17	F11R	protein_coding	AluSg	NA	UTR3	N	Y	Y	N
LIV	rs61802231	G	chr1_160998100	cis	0.320095372307718	4.8965553936482e-09	0.003996003996	ENSG00000270149.5,ENSG00000158769.17	RP11-544M22.13,F11R	protein_coding,protein_coding	AluSp	NA	UTR3	N	Y	Y	N
LIV	rs11805856	G	chr1_160996644	cis	-0.507686066693415	5.77021088557967e-17	0.000999000999001	ENSG00000158769.17	F11R	protein_coding	AluSg	NA	UTR3	N	Y	Y	N
LIV	rs11805856	G	chr1_160998100	cis	0.317881888555071	5.38065809536452e-09	0.004995004995	ENSG00000270149.5,ENSG00000158769.17	RP11-544M22.13,F11R	protein_coding,protein_coding	AluSp	NA	UTR3	N	Y	Y	N
LIV	rs11801586	A	chr1_160996644	cis	-0.506496769278282	5.0667338207866e-17	0.000999000999001	ENSG00000158769.17	F11R	protein_coding	AluSg	NA	UTR3	N	Y	Y	N
LIV	rs11801586	A	chr1_160998100	cis	0.318542795274924	4.30468265368045e-09	0.003996003996	ENSG00000270149.5,ENSG00000158769.17	RP11-544M22.13,F11R	protein_coding,protein_coding	AluSp	NA	UTR3	N	Y	Y	N
LIV	rs74579080	A	chr1_160996644	cis	-0.494086882547218	1.2072123215815e-11	0.000999000999001	ENSG00000158769.17	F11R	protein_coding	AluSg	NA	UTR3	N	Y	Y	N
LIV	rs34321898	A	chr1_160996644	cis	-0.422698626875454	5.8526298337466e-12	0.000999000999001	ENSG00000158769.17	F11R	protein_coding	AluSg	NA	UTR3	N	Y	Y	N
LIV	rs11809139	C	chr1_160996644	cis	-0.507989831685683	2.93161070823324e-16	0.000999000999001	ENSG00000158769.17	F11R	protein_coding	AluSg	NA	UTR3	N	Y	Y	N
LIV	rs11809139	C	chr1_160998100	cis	0.31792641236249	1.18582791540339e-08	0.021978021978	ENSG00000270149.5,ENSG00000158769.17	RP11-544M22.13,F11R	protein_coding,protein_coding	AluSp	NA	UTR3	N	Y	Y	N
LIV	rs11265540	C	chr1_160996644	cis	-0.511344297349889	1.92070833445691e-16	0.000999000999001	ENSG00000158769.17	F11R	protein_coding	AluSg	NA	UTR3	N	Y	Y	N
LIV	rs11265540	C	chr1_160998100	cis	0.327272859408415	4.35049123931958e-09	0.003996003996	ENSG00000270149.5,ENSG00000158769.17	RP11-544M22.13,F11R	protein_coding,protein_coding	AluSp	NA	UTR3	N	Y	Y	N
LIV	rs12405782	T	chr1_160996644	cis	-0.508629628997419	1.44015829629849e-16	0.000999000999001	ENSG00000158769.17	F11R	protein_coding	AluSg	NA	UTR3	N	Y	Y	N
LIV	rs12405782	T	chr1_160998100	cis	0.319029137168108	7.81861993604399e-09	0.013986013986	ENSG00000270149.5,ENSG00000158769.17	RP11-544M22.13,F11R	protein_coding,protein_coding	AluSp	NA	UTR3	N	Y	Y	N
LIV	rs12408778	C	chr1_160996644	cis	-0.510906987162897	1.18375727174945e-16	0.000999000999001	ENSG00000158769.17	F11R	protein_coding	AluSg	NA	UTR3	N	Y	Y	N
LIV	rs12408778	C	chr1_160998100	cis	0.32801607509312	3.04191797063234e-09	0.002997002997	ENSG00000270149.5,ENSG00000158769.17	RP11-544M22.13,F11R	protein_coding,protein_coding	AluSp	NA	UTR3	N	Y	Y	N
LIV	rs72712854	A	chr1_160996644	cis	-0.50772287213458	1.35943184065956e-16	0.000999000999001	ENSG00000158769.17	F11R	protein_coding	AluSg	NA	UTR3	N	Y	Y	N
LIV	rs72712854	A	chr1_160998100	cis	0.321173839800804	5.61489318826061e-09	0.00599400599401	ENSG00000270149.5,ENSG00000158769.17	RP11-544M22.13,F11R	protein_coding,protein_coding	AluSp	NA	UTR3	N	Y	Y	N
LIV	rs113009597	T	chr1_160996644	cis	-0.508888774849949	1.3063159929136e-16	0.000999000999001	ENSG00000158769.17	F11R	protein_coding	AluSg	NA	UTR3	N	Y	Y	N
LIV	rs113009597	T	chr1_160998100	cis	0.322980445203295	4.88331788689366e-09	0.003996003996	ENSG00000270149.5,ENSG00000158769.17	RP11-544M22.13,F11R	protein_coding,protein_coding	AluSp	NA	UTR3	N	Y	Y	N
LIV	rs61803664	G	chr1_160996644	cis	-0.515080518189541	1.47973623127262e-17	0.000999000999001	ENSG00000158769.17	F11R	protein_coding	AluSg	NA	UTR3	N	Y	Y	N
LIV	rs61803664	G	chr1_160998100	cis	0.327375897971688	1.59384637505305e-09	0.001998001998	ENSG00000270149.5,ENSG00000158769.17	RP11-544M22.13,F11R	protein_coding,protein_coding	AluSp	NA	UTR3	N	Y	Y	N
LIV	rs61803665	G	chr1_160996644	cis	-0.514076694693067	1.77093989534751e-16	0.000999000999001	ENSG00000158769.17	F11R	protein_coding	AluSg	NA	UTR3	N	Y	Y	N
LIV	rs61803665	G	chr1_160998100	cis	0.325174131784647	6.39978252871356e-09	0.00899100899101	ENSG00000270149.5,ENSG00000158769.17	RP11-544M22.13,F11R	protein_coding,protein_coding	AluSp	NA	UTR3	N	Y	Y	N
LIV	rs3737785	A	chr1_160996644	cis	-0.514792139227948	1.52331876506596e-17	0.000999000999001	ENSG00000158769.17	F11R	protein_coding	AluSg	NA	UTR3	N	Y	Y	N
LIV	rs3737785	A	chr1_160998100	cis	0.327573397752373	1.54541370668447e-09	0.001998001998	ENSG00000270149.5,ENSG00000158769.17	RP11-544M22.13,F11R	protein_coding,protein_coding	AluSp	NA	UTR3	N	Y	Y	N
LIV	rs41267947	C	chr1_160996644	cis	-0.507249792469857	1.18853769200436e-16	0.000999000999001	ENSG00000158769.17	F11R	protein_coding	AluSg	NA	UTR3	N	Y	Y	N
LIV	rs41267947	C	chr1_160998100	cis	0.320071052539869	5.75825189922807e-09	0.00699300699301	ENSG00000270149.5,ENSG00000158769.17	RP11-544M22.13,F11R	protein_coding,protein_coding	AluSp	NA	UTR3	N	Y	Y	N
LIV	rs41267949	G	chr1_160996644	cis	-0.507240921300346	1.18964861839497e-16	0.000999000999001	ENSG00000158769.17	F11R	protein_coding	AluSg	NA	UTR3	N	Y	Y	N
LIV	rs41267949	G	chr1_160998100	cis	0.320076148355004	5.75392489328774e-09	0.00699300699301	ENSG00000270149.5,ENSG00000158769.17	RP11-544M22.13,F11R	protein_coding,protein_coding	AluSp	NA	UTR3	N	Y	Y	N
LIV	rs41267951	T	chr1_160996644	cis	-0.514687404160652	1.53873673055913e-17	0.000999000999001	ENSG00000158769.17	F11R	protein_coding	AluSg	NA	UTR3	N	Y	Y	N
LIV	rs41267951	T	chr1_160998100	cis	0.327622390426496	1.5319420231914e-09	0.001998001998	ENSG00000270149.5,ENSG00000158769.17	RP11-544M22.13,F11R	protein_coding,protein_coding	AluSp	NA	UTR3	N	Y	Y	N
LIV	rs1062827	C	chr1_160996644	cis	-0.514659473645555	1.5426586144954e-17	0.000999000999001	ENSG00000158769.17	F11R	protein_coding	AluSg	NA	UTR3	N	Y	Y	N
LIV	rs1062827	C	chr1_160998100	cis	0.327635411053364	1.52827145776604e-09	0.001998001998	ENSG00000270149.5,ENSG00000158769.17	RP11-544M22.13,F11R	protein_coding,protein_coding	AluSp	NA	UTR3	N	Y	Y	N
LIV	rs1044478	C	chr1_160996644	cis	-0.514659473645555	1.5426586144954e-17	0.000999000999001	ENSG00000158769.17	F11R	protein_coding	AluSg	NA	UTR3	N	Y	Y	N
LIV	rs1044478	C	chr1_160998100	cis	0.327635411053364	1.52827145776604e-09	0.001998001998	ENSG00000270149.5,ENSG00000158769.17	RP11-544M22.13,F11R	protein_coding,protein_coding	AluSp	NA	UTR3	N	Y	Y	N
LIV	rs12565932	T	chr1_160996644	cis	-0.513809054946134	1.58718342901465e-17	0.000999000999001	ENSG00000158769.17	F11R	protein_coding	AluSg	NA	UTR3	N	Y	Y	N
LIV	rs12565932	T	chr1_160998100	cis	0.329735944618415	1.131457736824e-09	0.000999000999001	ENSG00000270149.5,ENSG00000158769.17	RP11-544M22.13,F11R	protein_coding,protein_coding	AluSp	NA	UTR3	N	Y	Y	N
LIV	rs1062826	G	chr1_160996644	cis	-0.514659473645555	1.5426586144954e-17	0.000999000999001	ENSG00000158769.17	F11R	protein_coding	AluSg	NA	UTR3	N	Y	Y	N
LIV	rs1062826	G	chr1_160998100	cis	0.327635411053364	1.52827145776604e-09	0.001998001998	ENSG00000270149.5,ENSG00000158769.17	RP11-544M22.13,F11R	protein_coding,protein_coding	AluSp	NA	UTR3	N	Y	Y	N
LIV	rs836	G	chr1_160996644	cis	-0.514659473645555	1.5426586144954e-17	0.000999000999001	ENSG00000158769.17	F11R	protein_coding	AluSg	NA	UTR3	N	Y	Y	N
LIV	rs836	G	chr1_160998100	cis	0.327635411053364	1.52827145776604e-09	0.001998001998	ENSG00000270149.5,ENSG00000158769.17	RP11-544M22.13,F11R	protein_coding,protein_coding	AluSp	NA	UTR3	N	Y	Y	N
LIV	rs41269993	G	chr1_160996644	cis	-0.514659473645555	1.5426586144954e-17	0.000999000999001	ENSG00000158769.17	F11R	protein_coding	AluSg	NA	UTR3	N	Y	Y	N
LIV	rs41269993	G	chr1_160998100	cis	0.327635411053364	1.52827145776604e-09	0.001998001998	ENSG00000270149.5,ENSG00000158769.17	RP11-544M22.13,F11R	protein_coding,protein_coding	AluSp	NA	UTR3	N	Y	Y	N
LIV	rs2297222	T	chr1_160996644	cis	-0.514659473645555	1.5426586144954e-17	0.000999000999001	ENSG00000158769.17	F11R	protein_coding	AluSg	NA	UTR3	N	Y	Y	N
LIV	rs2297222	T	chr1_160998100	cis	0.327635411053364	1.52827145776604e-09	0.001998001998	ENSG00000270149.5,ENSG00000158769.17	RP11-544M22.13,F11R	protein_coding,protein_coding	AluSp	NA	UTR3	N	Y	Y	N
LIV	rs869985	A	chr1_160996644	cis	-0.514659473645555	1.5426586144954e-17	0.000999000999001	ENSG00000158769.17	F11R	protein_coding	AluSg	NA	UTR3	N	Y	Y	N
LIV	rs869985	A	chr1_160998100	cis	0.327635411053364	1.52827145776604e-09	0.001998001998	ENSG00000270149.5,ENSG00000158769.17	RP11-544M22.13,F11R	protein_coding,protein_coding	AluSp	NA	UTR3	N	Y	Y	N
LIV	rs2297221	G	chr1_160996644	cis	-0.514865503683835	1.52285447358853e-17	0.000999000999001	ENSG00000158769.17	F11R	protein_coding	AluSg	NA	UTR3	N	Y	Y	N
LIV	rs2297221	G	chr1_160998100	cis	0.327673916169741	1.53536561604807e-09	0.001998001998	ENSG00000270149.5,ENSG00000158769.17	RP11-544M22.13,F11R	protein_coding,protein_coding	AluSp	NA	UTR3	N	Y	Y	N
LIV	rs2297220	G	chr1_160996644	cis	-0.514879285429156	1.52152755998986e-17	0.000999000999001	ENSG00000158769.17	F11R	protein_coding	AluSg	NA	UTR3	N	Y	Y	N
LIV	rs2297220	G	chr1_160998100	cis	0.327677076802321	1.5357291332943e-09	0.001998001998	ENSG00000270149.5,ENSG00000158769.17	RP11-544M22.13,F11R	protein_coding,protein_coding	AluSp	NA	UTR3	N	Y	Y	N
LIV	rs2297219	G	chr1_160996644	cis	-0.514952696767686	1.51414838131203e-17	0.000999000999001	ENSG00000158769.17	F11R	protein_coding	AluSg	NA	UTR3	N	Y	Y	N
LIV	rs2297219	G	chr1_160998100	cis	0.327696946016346	1.53694987749101e-09	0.001998001998	ENSG00000270149.5,ENSG00000158769.17	RP11-544M22.13,F11R	protein_coding,protein_coding	AluSp	NA	UTR3	N	Y	Y	N
LIV	rs1806774	G	chr1_160996644	cis	-0.50890451094609	1.18193113266455e-16	0.000999000999001	ENSG00000158769.17	F11R	protein_coding	AluSg	NA	UTR3	N	Y	Y	N
LIV	rs1806774	G	chr1_160998100	cis	0.321524634774589	5.48461431782544e-09	0.004995004995	ENSG00000270149.5,ENSG00000158769.17	RP11-544M22.13,F11R	protein_coding,protein_coding	AluSp	NA	UTR3	N	Y	Y	N
LIV	rs2483145	T	chr1_160996644	cis	-0.515467519220558	1.46712851671648e-17	0.000999000999001	ENSG00000158769.17	F11R	protein_coding	AluSg	NA	UTR3	N	Y	Y	N
LIV	rs2483145	T	chr1_160998100	cis	0.327845428822541	1.54577996473415e-09	0.001998001998	ENSG00000270149.5,ENSG00000158769.17	RP11-544M22.13,F11R	protein_coding,protein_coding	AluSp	NA	UTR3	N	Y	Y	N
LIV	rs812741	C	chr1_160996644	cis	-0.515966781851593	1.41966468219692e-17	0.000999000999001	ENSG00000158769.17	F11R	protein_coding	AluSg	NA	UTR3	N	Y	Y	N
LIV	rs812741	C	chr1_160998100	cis	0.327900389165979	1.56904693049071e-09	0.001998001998	ENSG00000270149.5,ENSG00000158769.17	RP11-544M22.13,F11R	protein_coding,protein_coding	AluSp	NA	UTR3	N	Y	Y	N
LIV	rs2774274	T	chr1_160996644	cis	-0.516265294643017	1.39867218487383e-17	0.000999000999001	ENSG00000158769.17	F11R	protein_coding	AluSg	NA	UTR3	N	Y	Y	N
LIV	rs2774274	T	chr1_160998100	cis	0.327889213616878	1.59506341776067e-09	0.001998001998	ENSG00000270149.5,ENSG00000158769.17	RP11-544M22.13,F11R	protein_coding,protein_coding	AluSp	NA	UTR3	N	Y	Y	N
LIV	rs2265243	A	chr1_160996644	cis	-0.478156307849373	1.67416858973156e-13	0.000999000999001	ENSG00000158769.17	F11R	protein_coding	AluSg	NA	UTR3	N	Y	Y	N
LIV	rs2247459	C	chr1_160996644	cis	-0.516855140071986	1.3525089023389e-17	0.000999000999001	ENSG00000158769.17	F11R	protein_coding	AluSg	NA	UTR3	N	Y	Y	N
LIV	rs2247459	C	chr1_160998100	cis	0.327821690918709	1.65315249568987e-09	0.001998001998	ENSG00000270149.5,ENSG00000158769.17	RP11-544M22.13,F11R	protein_coding,protein_coding	AluSp	NA	UTR3	N	Y	Y	N
LIV	rs2481080	G	chr1_160996644	cis	-0.516956590703182	1.3447690916819e-17	0.000999000999001	ENSG00000158769.17	F11R	protein_coding	AluSg	NA	UTR3	N	Y	Y	N
LIV	rs2481080	G	chr1_160998100	cis	0.327817257825313	1.66195773934441e-09	0.001998001998	ENSG00000270149.5,ENSG00000158769.17	RP11-544M22.13,F11R	protein_coding,protein_coding	AluSp	NA	UTR3	N	Y	Y	N
LIV	rs2247596	A	chr1_160996644	cis	-0.51721430147545	1.32804483097955e-17	0.000999000999001	ENSG00000158769.17	F11R	protein_coding	AluSg	NA	UTR3	N	Y	Y	N
LIV	rs2247596	A	chr1_160998100	cis	0.327732501692479	1.70086308402856e-09	0.001998001998	ENSG00000270149.5,ENSG00000158769.17	RP11-544M22.13,F11R	protein_coding,protein_coding	AluSp	NA	UTR3	N	Y	Y	N
LIV	rs17388108	A	chr1_160996644	cis	-0.51727824065777	1.32338585152011e-17	0.000999000999001	ENSG00000158769.17	F11R	protein_coding	AluSg	NA	UTR3	N	Y	Y	N
LIV	rs17388108	A	chr1_160998100	cis	0.327673367304207	1.71799434160022e-09	0.001998001998	ENSG00000270149.5,ENSG00000158769.17	RP11-544M22.13,F11R	protein_coding,protein_coding	AluSp	NA	UTR3	N	Y	Y	N
LIV	rs2247671	G	chr1_160996644	cis	-0.517306016714716	1.32185944665356e-17	0.000999000999001	ENSG00000158769.17	F11R	protein_coding	AluSg	NA	UTR3	N	Y	Y	N
LIV	rs2247671	G	chr1_160998100	cis	0.327677606426568	1.71973272866622e-09	0.001998001998	ENSG00000270149.5,ENSG00000158769.17	RP11-544M22.13,F11R	protein_coding,protein_coding	AluSp	NA	UTR3	N	Y	Y	N
LIV	rs397862595	A	chr1_160996644	cis	-0.519117511764659	1.10621387689779e-17	0.000999000999001	ENSG00000158769.17	F11R	protein_coding	AluSg	NA	UTR3	N	Y	Y	N
LIV	rs397862595	A	chr1_160998100	cis	0.328901640253516	1.5631450588453e-09	0.001998001998	ENSG00000270149.5,ENSG00000158769.17	RP11-544M22.13,F11R	protein_coding,protein_coding	AluSp	NA	UTR3	N	Y	Y	N
LIV	rs2243427	A	chr1_160996644	cis	-0.517502805745978	1.29536150276656e-17	0.000999000999001	ENSG00000158769.17	F11R	protein_coding	AluSg	NA	UTR3	N	Y	Y	N
LIV	rs2243427	A	chr1_160998100	cis	0.327615360136671	1.74077115708374e-09	0.001998001998	ENSG00000270149.5,ENSG00000158769.17	RP11-544M22.13,F11R	protein_coding,protein_coding	AluSp	NA	UTR3	N	Y	Y	N
LIV	rs2481081	A	chr1_160996644	cis	-0.517441479889772	1.31492683579651e-17	0.000999000999001	ENSG00000158769.17	F11R	protein_coding	AluSg	NA	UTR3	N	Y	Y	N
LIV	rs2481081	A	chr1_160998100	cis	0.327627551500046	1.74298312819638e-09	0.001998001998	ENSG00000270149.5,ENSG00000158769.17	RP11-544M22.13,F11R	protein_coding,protein_coding	AluSp	NA	UTR3	N	Y	Y	N
LIV	rs2988726	T	chr1_160996644	cis	-0.517457946513863	1.31419512049779e-17	0.000999000999001	ENSG00000158769.17	F11R	protein_coding	AluSg	NA	UTR3	N	Y	Y	N
LIV	rs2988726	T	chr1_160998100	cis	0.327605132116389	1.74925628806247e-09	0.001998001998	ENSG00000270149.5,ENSG00000158769.17	RP11-544M22.13,F11R	protein_coding,protein_coding	AluSp	NA	UTR3	N	Y	Y	N
LIV	rs2247790	C	chr1_160996644	cis	-0.517780626176297	1.27413722531313e-17	0.000999000999001	ENSG00000158769.17	F11R	protein_coding	AluSg	NA	UTR3	N	Y	Y	N
LIV	rs2247790	C	chr1_160998100	cis	0.327942069923165	1.69651198019147e-09	0.001998001998	ENSG00000270149.5,ENSG00000158769.17	RP11-544M22.13,F11R	protein_coding,protein_coding	AluSp	NA	UTR3	N	Y	Y	N
LIV	rs11807930	A	chr1_160996644	cis	-0.517571023061136	1.30872488794802e-17	0.000999000999001	ENSG00000158769.17	F11R	protein_coding	AluSg	NA	UTR3	N	Y	Y	N
LIV	rs11807930	A	chr1_160998100	cis	0.327490900435643	1.78427127027814e-09	0.001998001998	ENSG00000270149.5,ENSG00000158769.17	RP11-544M22.13,F11R	protein_coding,protein_coding	AluSp	NA	UTR3	N	Y	Y	N
LIV	rs2481083	A	chr1_160996644	cis	-0.494368950137296	3.21825604595241e-16	0.000999000999001	ENSG00000158769.17	F11R	protein_coding	AluSg	NA	UTR3	N	Y	Y	N
LIV	rs2481083	A	chr1_160998100	cis	0.288620285182717	1.15371918537103e-07	0.165834165834	ENSG00000270149.5,ENSG00000158769.17	RP11-544M22.13,F11R	protein_coding,protein_coding	AluSp	NA	UTR3	N	Y	Y	N
LIV	rs397861653	G	chr1_160996644	cis	-0.553270720203485	1.72383687312626e-13	0.000999000999001	ENSG00000158769.17	F11R	protein_coding	AluSg	NA	UTR3	N	Y	Y	N
LIV	rs2251597	C	chr1_160996644	cis	-0.495334454402257	4.03515212324269e-16	0.000999000999001	ENSG00000158769.17	F11R	protein_coding	AluSg	NA	UTR3	N	Y	Y	N
LIV	rs2251597	C	chr1_160998100	cis	0.291274788782451	1.02154774311871e-07	0.14985014985	ENSG00000270149.5,ENSG00000158769.17	RP11-544M22.13,F11R	protein_coding,protein_coding	AluSp	NA	UTR3	N	Y	Y	N
LIV	rs12401336	G	chr1_160996644	cis	-0.495431227577644	4.01427946107672e-16	0.000999000999001	ENSG00000158769.17	F11R	protein_coding	AluSg	NA	UTR3	N	Y	Y	N
LIV	rs12401336	G	chr1_160998100	cis	0.29124808221258	1.02816801764333e-07	0.14985014985	ENSG00000270149.5,ENSG00000158769.17	RP11-544M22.13,F11R	protein_coding,protein_coding	AluSp	NA	UTR3	N	Y	Y	N
LIV	rs2251728	G	chr1_160996644	cis	-0.495298782240791	4.05216509664851e-16	0.000999000999001	ENSG00000158769.17	F11R	protein_coding	AluSg	NA	UTR3	N	Y	Y	N
LIV	rs2251728	G	chr1_160998100	cis	0.291168770655035	1.0323818180849e-07	0.150849150849	ENSG00000270149.5,ENSG00000158769.17	RP11-544M22.13,F11R	protein_coding,protein_coding	AluSp	NA	UTR3	N	Y	Y	N
LIV	rs2481084	T	chr1_160996644	cis	-0.495015930123962	4.1852810803936e-16	0.000999000999001	ENSG00000158769.17	F11R	protein_coding	AluSg	NA	UTR3	N	Y	Y	N
LIV	rs2481084	T	chr1_160998100	cis	0.290946120792889	1.0525817418851e-07	0.154845154845	ENSG00000270149.5,ENSG00000158769.17	RP11-544M22.13,F11R	protein_coding,protein_coding	AluSp	NA	UTR3	N	Y	Y	N
LIV	rs2481085	G	chr1_160996644	cis	-0.496592338548848	3.48565922818016e-16	0.000999000999001	ENSG00000158769.17	F11R	protein_coding	AluSg	NA	UTR3	N	Y	Y	N
LIV	rs113023339	G	chr1_160996644	cis	-0.484688239949931	2.52445716354824e-15	0.000999000999001	ENSG00000158769.17	F11R	protein_coding	AluSg	NA	UTR3	N	Y	Y	N
LIV	rs3119321	T	chr1_160996644	cis	-0.49708756074765	3.38046874020046e-16	0.000999000999001	ENSG00000158769.17	F11R	protein_coding	AluSg	NA	UTR3	N	Y	Y	N
LIV	rs61803671	G	chr1_160996644	cis	-0.497661650426237	3.30979837754296e-16	0.000999000999001	ENSG00000158769.17	F11R	protein_coding	AluSg	NA	UTR3	N	Y	Y	N
LIV	rs61803671	G	chr1_160998100	cis	0.288302708419793	1.46746473775708e-07	0.196803196803	ENSG00000270149.5,ENSG00000158769.17	RP11-544M22.13,F11R	protein_coding,protein_coding	AluSp	NA	UTR3	N	Y	Y	N
LIV	rs11799478	T	chr1_160996644	cis	-0.497934780028591	3.29541736932988e-16	0.000999000999001	ENSG00000158769.17	F11R	protein_coding	AluSg	NA	UTR3	N	Y	Y	N
LIV	rs11799478	T	chr1_160998100	cis	0.289028254421142	1.38261442674335e-07	0.185814185814	ENSG00000270149.5,ENSG00000158769.17	RP11-544M22.13,F11R	protein_coding,protein_coding	AluSp	NA	UTR3	N	Y	Y	N
LIV	rs11799521	T	chr1_160996644	cis	-0.497988825026531	3.29849194011763e-16	0.000999000999001	ENSG00000158769.17	F11R	protein_coding	AluSg	NA	UTR3	N	Y	Y	N
LIV	rs11799521	T	chr1_160998100	cis	0.289257406128472	1.35552033853168e-07	0.183816183816	ENSG00000270149.5,ENSG00000158769.17	RP11-544M22.13,F11R	protein_coding,protein_coding	AluSp	NA	UTR3	N	Y	Y	N
LIV	rs61803672	C	chr1_160996644	cis	-0.498058168496758	3.34013451813534e-16	0.000999000999001	ENSG00000158769.17	F11R	protein_coding	AluSg	NA	UTR3	N	Y	Y	N
LIV	rs61803672	C	chr1_160998100	cis	0.289975619866509	1.27137492267309e-07	0.175824175824	ENSG00000270149.5,ENSG00000158769.17	RP11-544M22.13,F11R	protein_coding,protein_coding	AluSp	NA	UTR3	N	Y	Y	N
LIV	rs11265542	G	chr1_160996644	cis	-0.497474477328377	3.67576250806456e-16	0.000999000999001	ENSG00000158769.17	F11R	protein_coding	AluSg	NA	UTR3	N	Y	Y	N
LIV	rs11265542	G	chr1_160998100	cis	0.29082040398869	1.17150295165289e-07	0.166833166833	ENSG00000270149.5,ENSG00000158769.17	RP11-544M22.13,F11R	protein_coding,protein_coding	AluSp	NA	UTR3	N	Y	Y	N
LIV	rs199739881	GTCTTT	chr1_160996644	cis	-0.487750930300842	6.31230199616127e-15	0.000999000999001	ENSG00000158769.17	F11R	protein_coding	AluSg	NA	UTR3	N	Y	Y	N
LIV	rs200872044	TTTTC	chr1_160996644	cis	-0.48776526803118	6.13400897063789e-15	0.000999000999001	ENSG00000158769.17	F11R	protein_coding	AluSg	NA	UTR3	N	Y	Y	N
LIV	rs143551603	T	chr1_160996644	cis	-0.460528040968764	1.71405916152946e-13	0.000999000999001	ENSG00000158769.17	F11R	protein_coding	AluSg	NA	UTR3	N	Y	Y	N
LIV	rs138818128	C	chr1_160996644	cis	-0.495903338711988	2.15093287748054e-16	0.000999000999001	ENSG00000158769.17	F11R	protein_coding	AluSg	NA	UTR3	N	Y	Y	N
LIV	rs138818128	C	chr1_160998100	cis	0.298790542064308	3.65421705619277e-08	0.0629370629371	ENSG00000270149.5,ENSG00000158769.17	RP11-544M22.13,F11R	protein_coding,protein_coding	AluSp	NA	UTR3	N	Y	Y	N
LIV	rs4339888	G	chr1_160996644	cis	-0.493195656210774	2.47604502882505e-16	0.000999000999001	ENSG00000158769.17	F11R	protein_coding	AluSg	NA	UTR3	N	Y	Y	N
LIV	rs4339888	G	chr1_160998100	cis	0.29593277979577	4.43705106286446e-08	0.0769230769231	ENSG00000270149.5,ENSG00000158769.17	RP11-544M22.13,F11R	protein_coding,protein_coding	AluSp	NA	UTR3	N	Y	Y	N
LIV	rs3737787	G	chr1_160996644	cis	-0.475967009399172	2.71317191889376e-15	0.000999000999001	ENSG00000158769.17	F11R	protein_coding	AluSg	NA	UTR3	N	Y	Y	N
LIV	rs3737787	G	chr1_160998100	cis	0.294040274819388	5.20100376502393e-08	0.0859140859141	ENSG00000270149.5,ENSG00000158769.17	RP11-544M22.13,F11R	protein_coding,protein_coding	AluSp	NA	UTR3	N	Y	Y	N
LIV	rs2073658	C	chr1_160996644	cis	-0.475967009399172	2.71317191889376e-15	0.000999000999001	ENSG00000158769.17	F11R	protein_coding	AluSg	NA	UTR3	N	Y	Y	N
LIV	rs2073658	C	chr1_160998100	cis	0.294040274819388	5.20100376502393e-08	0.0859140859141	ENSG00000270149.5,ENSG00000158769.17	RP11-544M22.13,F11R	protein_coding,protein_coding	AluSp	NA	UTR3	N	Y	Y	N
LIV	rs2073656	G	chr1_160996644	cis	-0.476474439897759	2.56429978128794e-15	0.000999000999001	ENSG00000158769.17	F11R	protein_coding	AluSg	NA	UTR3	N	Y	Y	N
LIV	rs2073656	G	chr1_160998100	cis	0.294349297700118	5.06821787254128e-08	0.0829170829171	ENSG00000270149.5,ENSG00000158769.17	RP11-544M22.13,F11R	protein_coding,protein_coding	AluSp	NA	UTR3	N	Y	Y	N
LIV	rs2073655	G	chr1_160996644	cis	-0.477033241916086	2.41659524555394e-15	0.000999000999001	ENSG00000158769.17	F11R	protein_coding	AluSg	NA	UTR3	N	Y	Y	N
LIV	rs2073655	G	chr1_160998100	cis	0.29485454343591	4.84595660630838e-08	0.0829170829171	ENSG00000270149.5,ENSG00000158769.17	RP11-544M22.13,F11R	protein_coding,protein_coding	AluSp	NA	UTR3	N	Y	Y	N
LIV	rs55728374	C	chr1_160996644	cis	-0.479486491866266	1.85402717940752e-15	0.000999000999001	ENSG00000158769.17	F11R	protein_coding	AluSg	NA	UTR3	N	Y	Y	N
LIV	rs55728374	C	chr1_160998100	cis	0.295450161325995	4.72688904080818e-08	0.0809190809191	ENSG00000270149.5,ENSG00000158769.17	RP11-544M22.13,F11R	protein_coding,protein_coding	AluSp	NA	UTR3	N	Y	Y	N
LIV	rs17384360	T	chr1_160996644	cis	-0.454836735100048	3.38267880636615e-14	0.000999000999001	ENSG00000158769.17	F11R	protein_coding	AluSg	NA	UTR3	N	Y	Y	N
LIV	rs17384360	T	chr1_160998100	cis	0.28665495856139	9.37450532417016e-08	0.140859140859	ENSG00000270149.5,ENSG00000158769.17	RP11-544M22.13,F11R	protein_coding,protein_coding	AluSp	NA	UTR3	N	Y	Y	N
LIV	rs12078155	A	chr1_160996644	cis	-0.408179214245914	2.50896036147895e-11	0.000999000999001	ENSG00000158769.17	F11R	protein_coding	AluSg	NA	UTR3	N	Y	Y	N
LIV	rs61801072	G	chr1_160996644	cis	-0.405821911898315	4.0414551130268e-11	0.000999000999001	ENSG00000158769.17	F11R	protein_coding	AluSg	NA	UTR3	N	Y	Y	N
LIV	rs61801073	G	chr1_160996644	cis	-0.409077969902011	3.09344819629171e-11	0.000999000999001	ENSG00000158769.17	F11R	protein_coding	AluSg	NA	UTR3	N	Y	Y	N
LIV	rs60315407	T	chr1_160996644	cis	-0.451417029656955	4.72593565134756e-14	0.000999000999001	ENSG00000158769.17	F11R	protein_coding	AluSg	NA	UTR3	N	Y	Y	N
LIV	rs60315407	T	chr1_160998100	cis	0.284020506971912	1.1612422017391e-07	0.165834165834	ENSG00000270149.5,ENSG00000158769.17	RP11-544M22.13,F11R	protein_coding,protein_coding	AluSp	NA	UTR3	N	Y	Y	N
LIV	rs3813622	C	chr1_160996644	cis	0.326694724357157	7.10030292056908e-08	0.111888111888	ENSG00000158769.17	F11R	protein_coding	AluSg	NA	UTR3	N	Y	Y	N
LIV	rs11265564	A	chr1_160996644	cis	0.325682837558216	7.51820860790055e-08	0.115884115884	ENSG00000158769.17	F11R	protein_coding	AluSg	NA	UTR3	N	Y	Y	N
LIV	rs4589131	T	chr1_160996644	cis	0.320794995398425	1.10722828569853e-07	0.162837162837	ENSG00000158769.17	F11R	protein_coding	AluSg	NA	UTR3	N	Y	Y	N
LIV	rs4656993	A	chr1_160996644	cis	0.321104200052148	1.02606502971128e-07	0.155844155844	ENSG00000158769.17	F11R	protein_coding	AluSg	NA	UTR3	N	Y	Y	N
LIV	rs4564157	G	chr1_160996644	cis	0.324434385198993	7.03211005863725e-08	0.10989010989	ENSG00000158769.17	F11R	protein_coding	AluSg	NA	UTR3	N	Y	Y	N
LIV	rs397770785	A	chr1_160996644	cis	0.32444593683914	7.10655623205405e-08	0.111888111888	ENSG00000158769.17	F11R	protein_coding	AluSg	NA	UTR3	N	Y	Y	N
LIV	rs2501876	A	chr1_160996644	cis	0.324808619167547	6.80172341173216e-08	0.107892107892	ENSG00000158769.17	F11R	protein_coding	AluSg	NA	UTR3	N	Y	Y	N
LIV	rs10797094	G	chr1_160996644	cis	0.338258562880353	1.9627561689798e-08	0.035964035964	ENSG00000158769.17	F11R	protein_coding	AluSg	NA	UTR3	N	Y	Y	N
LIV	rs4634925	G	chr1_160996644	cis	0.342792855178546	1.58475967158601e-08	0.02997002997	ENSG00000158769.17	F11R	protein_coding	AluSg	NA	UTR3	N	Y	Y	N
LIV	rs5082	G	chr1_160996644	cis	0.335827738548278	1.61062463848179e-08	0.030969030969	ENSG00000158769.17	F11R	protein_coding	AluSg	NA	UTR3	N	Y	Y	N
LIV	rs4656292	A	chr1_160996644	cis	0.340367069584412	2.67050762449798e-08	0.03996003996	ENSG00000158769.17	F11R	protein_coding	AluSg	NA	UTR3	N	Y	Y	N
LIV	rs4073054	C	chr1_160996644	cis	0.319905307989109	9.02135169081233e-08	0.131868131868	ENSG00000158769.17	F11R	protein_coding	AluSg	Lipid levels,Blood metabolite levels	UTR3	N	Y	Y	N
LIV	rs2502807	C	chr1_160996644	cis	0.314767692608967	1.321376182293e-07	0.186813186813	ENSG00000158769.17	F11R	protein_coding	AluSg	NA	UTR3	N	Y	Y	N
LIV	rs2502808	C	chr1_160996644	cis	0.319949824351218	1.04403692576644e-07	0.155844155844	ENSG00000158769.17	F11R	protein_coding	AluSg	NA	UTR3	N	Y	Y	N
LIV	rs2502809	C	chr1_160996644	cis	0.320712615725245	1.1465649101386e-07	0.165834165834	ENSG00000158769.17	F11R	protein_coding	AluSg	NA	UTR3	N	Y	Y	N
LIV	rs6688616	T	chr1_100024440	cis	0.229385853543417	5.67552516464789e-08	0.108891108891	ENSG00000117620.12	SLC35A3	protein_coding	AluSg	NA	UTR3	N	Y	Y	N
LIV	rs2047541	T	chr8_11842734	trans	-0.484385493143383	1.319355571231e-07	0.193806193806	ENSG00000164733.20	CTSB	protein_coding	AluSq2	NA	UTR3	N	Y	Y	N
LIV	rs10922312	G	chr8_11842734	trans	-0.49260104744045	1.34955201654209e-07	0.195804195804	ENSG00000164733.20	CTSB	protein_coding	AluSq2	NA	UTR3	N	Y	Y	N
LIV	rs12079525	C	chr8_11842734	trans	-0.492323476618533	1.3731053136872e-07	0.197802197802	ENSG00000164733.20	CTSB	protein_coding	AluSq2	NA	UTR3	N	Y	Y	N
LIV	rs111598407	G	chr8_11842734	trans	-0.50117196279791	1.2282361844466e-07	0.174825174825	ENSG00000164733.20	CTSB	protein_coding	AluSq2	NA	UTR3	N	Y	Y	N
LIV	rs116571383	T	chr8_11842734	trans	-0.501539277650457	1.21193827485235e-07	0.171828171828	ENSG00000164733.20	CTSB	protein_coding	AluSq2	NA	UTR3	N	Y	Y	N
LIV	rs74137406	C	chr8_11842734	trans	-0.501749683613889	1.20528933196614e-07	0.16983016983	ENSG00000164733.20	CTSB	protein_coding	AluSq2	NA	UTR3	N	Y	Y	N
LIV	rs10793726	G	chr7_17345258	trans	-0.38136201009975	5.29633120985169e-08	0.0689310689311	ENSG00000106546.12	AHR	protein_coding	AluSc	NA	UTR3	N	Y	Y	N
LIV	rs77496520	G	chr9_130490981	trans	0.281383470253759	5.10311410944499e-09	0.017982017982	ENSG00000130707.17	ASS1	protein_coding	NA	NA	intronic	N	N	Y	N
LIV	rs75065648	T	chr9_130490981	trans	0.303348035119206	1.77615116045934e-08	0.045954045954	ENSG00000130707.17	ASS1	protein_coding	NA	NA	intronic	N	N	Y	N
LIV	rs7539751	T	chr9_130490981	trans	-0.257985751036787	1.44641321490114e-08	0.040959040959	ENSG00000130707.17	ASS1	protein_coding	NA	NA	intronic	N	N	Y	N
LIV	rs7540462	G	chr9_130490981	trans	-0.257928736083399	1.45772184282086e-08	0.040959040959	ENSG00000130707.17	ASS1	protein_coding	NA	NA	intronic	N	N	Y	N
LIV	rs6669786	G	chr9_130490981	trans	-0.259038082979235	1.47490929235705e-08	0.040959040959	ENSG00000130707.17	ASS1	protein_coding	NA	NA	intronic	N	N	Y	N
LIV	rs11240536	G	chr9_130490981	trans	-0.260643759916177	1.27108800518596e-08	0.038961038961	ENSG00000130707.17	ASS1	protein_coding	NA	NA	intronic	N	N	Y	N
LIV	rs3813948	T	chr1_207097306	cis	-0.697318264207984	2.82590287074238e-11	0.000999000999001	ENSG00000123843.12	C4BPB	protein_coding	AluJo	C4b binding protein levels	intronic	N	Y	Y	N
LIV	rs3813948	T	chr1_207094242	cis	-0.570221373648018	1.33064636984952e-09	0.002997002997	ENSG00000123843.12	C4BPB	protein_coding	FLAM_A	C4b binding protein levels	intronic	N	Y	Y	N
LIV	rs3813948	T	chr1_207094238	cis	-0.507615095673583	4.19075301535023e-08	0.0699300699301	ENSG00000123843.12	C4BPB	protein_coding	FLAM_A	C4b binding protein levels	intronic	N	Y	Y	N
LIV	rs3813948	T	chr1_207097352	cis	-0.555292758187571	1.66138905336812e-12	0.000999000999001	ENSG00000123843.12	C4BPB	protein_coding	AluJo	C4b binding protein levels	intronic	N	N	Y	N
LIV	rs8942	C	chr1_207097306	cis	-0.386418566091916	1.36775780286755e-07	0.171828171828	ENSG00000123843.12	C4BPB	protein_coding	AluJo	NA	intronic	N	Y	Y	Y
LIV	rs8942	C	chr1_207097352	cis	-0.335883191688691	9.72683515767353e-10	0.003996003996	ENSG00000123843.12	C4BPB	protein_coding	AluJo	NA	intronic	N	N	Y	Y
LIV	rs11799737	A	chr1_207097306	cis	-0.714001945135652	1.33767920104083e-11	0.000999000999001	ENSG00000123843.12	C4BPB	protein_coding	AluJo	NA	intronic	N	Y	Y	N
LIV	rs11799737	A	chr1_207094242	cis	-0.554739461583448	5.08923724630031e-09	0.00799200799201	ENSG00000123843.12	C4BPB	protein_coding	FLAM_A	NA	intronic	N	Y	Y	N
LIV	rs11799737	A	chr1_207094238	cis	-0.496688632809253	1.05570666198523e-07	0.157842157842	ENSG00000123843.12	C4BPB	protein_coding	FLAM_A	NA	intronic	N	Y	Y	N
LIV	rs11799737	A	chr1_207097352	cis	-0.558913189669212	1.80726548408029e-12	0.000999000999001	ENSG00000123843.12	C4BPB	protein_coding	AluJo	NA	intronic	N	N	Y	N
LIV	rs72468029	T	chr1_207097306	cis	-0.716695542287688	1.06374270581159e-11	0.000999000999001	ENSG00000123843.12	C4BPB	protein_coding	AluJo	NA	intronic	N	Y	Y	N
LIV	rs72468029	T	chr1_207094242	cis	-0.554783170666089	4.91120870131842e-09	0.00799200799201	ENSG00000123843.12	C4BPB	protein_coding	FLAM_A	NA	intronic	N	Y	Y	N
LIV	rs72468029	T	chr1_207094238	cis	-0.495918794912557	1.07649158009345e-07	0.158841158841	ENSG00000123843.12	C4BPB	protein_coding	FLAM_A	NA	intronic	N	Y	Y	N
LIV	rs72468029	T	chr1_207097352	cis	-0.560566144349647	1.47112654681535e-12	0.000999000999001	ENSG00000123843.12	C4BPB	protein_coding	AluJo	NA	intronic	N	N	Y	N
LIV	rs55704964	G	chr1_207097306	cis	-0.700428935990075	1.4780088789766e-11	0.000999000999001	ENSG00000123843.12	C4BPB	protein_coding	AluJo	NA	intronic	N	Y	Y	N
LIV	rs55704964	G	chr1_207094242	cis	-0.549410578768149	3.86909592167389e-09	0.00599400599401	ENSG00000123843.12	C4BPB	protein_coding	FLAM_A	NA	intronic	N	Y	Y	N
LIV	rs55704964	G	chr1_207097352	cis	-0.543064247261626	3.32654218651481e-12	0.000999000999001	ENSG00000123843.12	C4BPB	protein_coding	AluJo	NA	intronic	N	N	Y	N
LIV	rs2808466	T	chr1_207097306	cis	-0.4534447411892	6.06609390973957e-09	0.011988011988	ENSG00000123843.12	C4BPB	protein_coding	AluJo	NA	intronic	N	Y	Y	Y
LIV	rs2808466	T	chr1_207097352	cis	-0.373583141265962	1.6966355646843e-10	0.001998001998	ENSG00000123843.12	C4BPB	protein_coding	AluJo	NA	intronic	N	N	Y	Y
LIV	rs2808467	G	chr1_207097306	cis	-0.387494107413251	1.11290607433727e-07	0.146853146853	ENSG00000123843.12	C4BPB	protein_coding	AluJo	NA	intronic	N	Y	Y	Y
LIV	rs2808467	G	chr1_207097352	cis	-0.334426038757235	9.79881845725505e-10	0.003996003996	ENSG00000123843.12	C4BPB	protein_coding	AluJo	NA	intronic	N	N	Y	Y
LIV	rs56292499	TA	chr1_207097306	cis	-0.696876396672565	2.55369129979674e-11	0.000999000999001	ENSG00000123843.12	C4BPB	protein_coding	AluJo	NA	intronic	N	Y	Y	N
LIV	rs56292499	TA	chr1_207094242	cis	-0.539286142156709	9.46266250924949e-09	0.016983016983	ENSG00000123843.12	C4BPB	protein_coding	FLAM_A	NA	intronic	N	Y	Y	N
LIV	rs56292499	TA	chr1_207097352	cis	-0.546908585251255	3.19806374506336e-12	0.000999000999001	ENSG00000123843.12	C4BPB	protein_coding	AluJo	NA	intronic	N	N	Y	N
LIV	rs55987852	T	chr1_207097306	cis	-0.696775702393565	2.45153299286898e-11	0.000999000999001	ENSG00000123843.12	C4BPB	protein_coding	AluJo	NA	intronic	N	Y	Y	N
LIV	rs55987852	T	chr1_207094242	cis	-0.539608755181341	8.94588965082787e-09	0.016983016983	ENSG00000123843.12	C4BPB	protein_coding	FLAM_A	NA	intronic	N	Y	Y	N
LIV	rs55987852	T	chr1_207097352	cis	-0.545910361051163	3.33761504999218e-12	0.000999000999001	ENSG00000123843.12	C4BPB	protein_coding	AluJo	NA	intronic	N	N	Y	N
LIV	rs17020634	A	chr1_207097306	cis	-0.702557788717138	1.26889865960082e-11	0.000999000999001	ENSG00000123843.12	C4BPB	protein_coding	AluJo	NA	intronic	N	Y	Y	N
LIV	rs17020634	A	chr1_207094242	cis	-0.549559809901226	3.81772051467711e-09	0.00599400599401	ENSG00000123843.12	C4BPB	protein_coding	FLAM_A	NA	intronic	N	Y	Y	N
LIV	rs17020634	A	chr1_207097352	cis	-0.545610562177519	2.59452403324131e-12	0.000999000999001	ENSG00000123843.12	C4BPB	protein_coding	AluJo	NA	intronic	N	N	Y	N
LIV	rs12063780	C	chr1_207097306	cis	-0.702340620697949	1.2696871821774e-11	0.000999000999001	ENSG00000123843.12	C4BPB	protein_coding	AluJo	NA	intronic	N	Y	Y	N
LIV	rs12063780	C	chr1_207094242	cis	-0.549179331952122	3.87389516949738e-09	0.00599400599401	ENSG00000123843.12	C4BPB	protein_coding	FLAM_A	NA	intronic	N	Y	Y	N
LIV	rs12063780	C	chr1_207097352	cis	-0.545295895482037	2.63290688487825e-12	0.000999000999001	ENSG00000123843.12	C4BPB	protein_coding	AluJo	NA	intronic	N	N	Y	N
LIV	rs73079108	G	chr1_207097306	cis	-0.70399033602076	1.18890214800372e-11	0.000999000999001	ENSG00000123843.12	C4BPB	protein_coding	AluJo	NA	intronic	N	Y	Y	N
LIV	rs73079108	G	chr1_207094242	cis	-0.549668289633056	3.89043295054608e-09	0.00599400599401	ENSG00000123843.12	C4BPB	protein_coding	FLAM_A	NA	intronic	N	Y	Y	N
LIV	rs73079108	G	chr1_207097352	cis	-0.545305767977081	2.77244253573266e-12	0.000999000999001	ENSG00000123843.12	C4BPB	protein_coding	AluJo	NA	intronic	N	N	Y	N
LIV	rs74148971	G	chr1_207097306	cis	-0.722697333106019	1.42191849831802e-11	0.000999000999001	ENSG00000123843.12	C4BPB	protein_coding	AluJo	NA	intronic	N	Y	Y	N
LIV	rs74148971	G	chr1_207094242	cis	-0.580641691169315	1.51476681497632e-09	0.002997002997	ENSG00000123843.12	C4BPB	protein_coding	FLAM_A	NA	intronic	N	Y	Y	N
LIV	rs74148971	G	chr1_207094238	cis	-0.499456559495867	1.33177749055484e-07	0.192807192807	ENSG00000123843.12	C4BPB	protein_coding	FLAM_A	NA	intronic	N	Y	Y	N
LIV	rs74148971	G	chr1_207097352	cis	-0.55640369886297	4.58651220466584e-12	0.000999000999001	ENSG00000123843.12	C4BPB	protein_coding	AluJo	NA	intronic	N	N	Y	N
LIV	rs77660718	A	chr1_207097306	cis	-0.698967060456648	1.58345734609252e-11	0.000999000999001	ENSG00000123843.12	C4BPB	protein_coding	AluJo	NA	intronic	N	Y	Y	N
LIV	rs77660718	A	chr1_207094242	cis	-0.548649823164807	3.972396607587e-09	0.00599400599401	ENSG00000123843.12	C4BPB	protein_coding	FLAM_A	NA	intronic	N	Y	Y	N
LIV	rs77660718	A	chr1_207097352	cis	-0.541797752188101	3.62582211955647e-12	0.000999000999001	ENSG00000123843.12	C4BPB	protein_coding	AluJo	NA	intronic	N	N	Y	N
LIV	rs11120211	G	chr1_207097306	cis	-0.70119560090741	1.3520115902221e-11	0.000999000999001	ENSG00000123843.12	C4BPB	protein_coding	AluJo	NA	intronic	N	Y	Y	N
LIV	rs11120211	G	chr1_207094242	cis	-0.548750106079602	3.93648247904916e-09	0.00599400599401	ENSG00000123843.12	C4BPB	protein_coding	FLAM_A	NA	intronic	N	Y	Y	N
LIV	rs11120211	G	chr1_207097352	cis	-0.544405496239959	2.81620597136223e-12	0.000999000999001	ENSG00000123843.12	C4BPB	protein_coding	AluJo	NA	intronic	N	N	Y	N
LIV	rs3841377	GC	chr1_207097306	cis	-0.387171168386647	1.12341320859826e-07	0.146853146853	ENSG00000123843.12	C4BPB	protein_coding	AluJo	NA	intronic	N	Y	Y	Y
LIV	rs3841377	GC	chr1_207097352	cis	-0.333875614292758	1.02473932078021e-09	0.003996003996	ENSG00000123843.12	C4BPB	protein_coding	AluJo	NA	intronic	N	N	Y	Y
LIV	rs11120218	G	chr1_207097306	cis	-0.452675655110466	6.31050677196644e-09	0.011988011988	ENSG00000123843.12	C4BPB	protein_coding	AluJo	NA	intronic	N	Y	Y	Y
LIV	rs11120218	G	chr1_207097352	cis	-0.372940886433169	1.78141852963437e-10	0.001998001998	ENSG00000123843.12	C4BPB	protein_coding	AluJo	NA	intronic	N	N	Y	Y
LIV	rs12057769	G	chr1_207097306	cis	-0.702309041624145	1.29638969988702e-11	0.000999000999001	ENSG00000123843.12	C4BPB	protein_coding	AluJo	NA	intronic	N	Y	Y	N
LIV	rs12057769	G	chr1_207094242	cis	-0.549958355135924	3.7284180685082e-09	0.00599400599401	ENSG00000123843.12	C4BPB	protein_coding	FLAM_A	NA	intronic	N	Y	Y	N
LIV	rs12057769	G	chr1_207097352	cis	-0.549180839174906	1.84736300334289e-12	0.000999000999001	ENSG00000123843.12	C4BPB	protein_coding	AluJo	NA	intronic	N	N	Y	N
LIV	rs2808468	A	chr1_207097306	cis	-0.453117119888054	6.18120715752469e-09	0.011988011988	ENSG00000123843.12	C4BPB	protein_coding	AluJo	NA	intronic	N	Y	Y	Y
LIV	rs2808468	A	chr1_207097352	cis	-0.37830926753115	9.66863982902139e-11	0.001998001998	ENSG00000123843.12	C4BPB	protein_coding	AluJo	NA	intronic	N	N	Y	Y
LIV	rs12065624	A	chr1_207097306	cis	-0.702874176230709	1.26695485587004e-11	0.000999000999001	ENSG00000123843.12	C4BPB	protein_coding	AluJo	Mean platelet volume	intronic	N	Y	Y	N
LIV	rs12065624	A	chr1_207094242	cis	-0.550870208085504	3.55053122689456e-09	0.00599400599401	ENSG00000123843.12	C4BPB	protein_coding	FLAM_A	Mean platelet volume	intronic	N	Y	Y	N
LIV	rs12065624	A	chr1_207097352	cis	-0.554732927518531	1.09609373439827e-12	0.000999000999001	ENSG00000123843.12	C4BPB	protein_coding	AluJo	Mean platelet volume	intronic	N	N	Y	N
LIV	rs12063500	C	chr1_207097306	cis	-0.702888642730922	1.26617912397709e-11	0.000999000999001	ENSG00000123843.12	C4BPB	protein_coding	AluJo	NA	intronic	N	Y	Y	N
LIV	rs12063500	C	chr1_207094242	cis	-0.550884223651099	3.54824774374777e-09	0.00599400599401	ENSG00000123843.12	C4BPB	protein_coding	FLAM_A	NA	intronic	N	Y	Y	N
LIV	rs12063500	C	chr1_207097352	cis	-0.554840851997403	1.08505991838001e-12	0.000999000999001	ENSG00000123843.12	C4BPB	protein_coding	AluJo	NA	intronic	N	N	Y	N
LIV	rs201977246	T	chr1_207097306	cis	-0.442198324857104	1.42008985033494e-08	0.027972027972	ENSG00000123843.12	C4BPB	protein_coding	AluJo	NA	intronic	N	Y	Y	Y
LIV	rs201977246	T	chr1_207097352	cis	-0.37839383888625	9.30370735756849e-11	0.001998001998	ENSG00000123843.12	C4BPB	protein_coding	AluJo	NA	intronic	N	N	Y	Y
LIV	rs11296719	AT	chr1_207097306	cis	-0.675962827977764	5.98381321047773e-11	0.000999000999001	ENSG00000123843.12	C4BPB	protein_coding	AluJo	NA	intronic	N	Y	Y	N
LIV	rs11296719	AT	chr1_207094242	cis	-0.583235245949125	2.89201096666007e-10	0.000999000999001	ENSG00000123843.12	C4BPB	protein_coding	FLAM_A	NA	intronic	N	Y	Y	N
LIV	rs11296719	AT	chr1_207094238	cis	-0.505792806832214	2.90398509859269e-08	0.0529470529471	ENSG00000123843.12	C4BPB	protein_coding	FLAM_A	NA	intronic	N	Y	Y	N
LIV	rs11296719	AT	chr1_207097352	cis	-0.558976669908825	5.11644649641698e-13	0.000999000999001	ENSG00000123843.12	C4BPB	protein_coding	AluJo	NA	intronic	N	N	Y	N
LIV	rs201962515	TG	chr1_207097306	cis	-0.696260532776821	3.42553987909135e-11	0.000999000999001	ENSG00000123843.12	C4BPB	protein_coding	AluJo	NA	intronic	N	Y	Y	N
LIV	rs201962515	TG	chr1_207094242	cis	-0.585613218887545	5.06958740697161e-10	0.000999000999001	ENSG00000123843.12	C4BPB	protein_coding	FLAM_A	NA	intronic	N	Y	Y	N
LIV	rs201962515	TG	chr1_207094238	cis	-0.525911654771924	1.41656213836868e-08	0.021978021978	ENSG00000123843.12	C4BPB	protein_coding	FLAM_A	NA	intronic	N	Y	Y	N
LIV	rs201962515	TG	chr1_207097352	cis	-0.588916129202605	6.83927520890355e-14	0.000999000999001	ENSG00000123843.12	C4BPB	protein_coding	AluJo	NA	intronic	N	N	Y	N
LIV	rs146131868	CAT	chr1_207097306	cis	-0.548909646874221	2.3316398067774e-08	0.037962037962	ENSG00000123843.12	C4BPB	protein_coding	AluJo	NA	intronic	N	Y	Y	N
LIV	rs146131868	CAT	chr1_207097352	cis	-0.520795537364292	1.19229829037045e-12	0.000999000999001	ENSG00000123843.12	C4BPB	protein_coding	AluJo	NA	intronic	N	N	Y	N
LIV	rs12075573	T	chr1_207097306	cis	-0.654933459544701	1.29526692579143e-10	0.000999000999001	ENSG00000123843.12	C4BPB	protein_coding	AluJo	NA	intronic	N	Y	Y	N
LIV	rs12075573	T	chr1_207094242	cis	-0.570267754169984	4.06353578987661e-10	0.000999000999001	ENSG00000123843.12	C4BPB	protein_coding	FLAM_A	NA	intronic	N	Y	Y	N
LIV	rs12075573	T	chr1_207094238	cis	-0.482580831797227	8.13750364119762e-08	0.127872127872	ENSG00000123843.12	C4BPB	protein_coding	FLAM_A	NA	intronic	N	Y	Y	N
LIV	rs12075573	T	chr1_207097352	cis	-0.548203028911108	6.78790722832822e-13	0.000999000999001	ENSG00000123843.12	C4BPB	protein_coding	AluJo	NA	intronic	N	N	Y	N
LIV	rs2808470	C	chr1_207097352	cis	-0.339270913328668	3.33740169346082e-10	0.001998001998	ENSG00000123843.12	C4BPB	protein_coding	AluJo	NA	intronic	N	N	Y	Y
LIV	rs17020983	C	chr1_207097306	cis	-0.658415933972507	1.13987924280483e-10	0.000999000999001	ENSG00000123843.12	C4BPB	protein_coding	AluJo	NA	intronic	N	Y	Y	N
LIV	rs17020983	C	chr1_207094242	cis	-0.573614220036742	3.51958988529664e-10	0.000999000999001	ENSG00000123843.12	C4BPB	protein_coding	FLAM_A	NA	intronic	N	Y	Y	N
LIV	rs17020983	C	chr1_207094238	cis	-0.487393345282756	6.456395359379e-08	0.104895104895	ENSG00000123843.12	C4BPB	protein_coding	FLAM_A	NA	intronic	N	Y	Y	N
LIV	rs17020983	C	chr1_207097352	cis	-0.55152059721919	5.55070213947061e-13	0.000999000999001	ENSG00000123843.12	C4BPB	protein_coding	AluJo	NA	intronic	N	N	Y	N
LIV	rs17020993	A	chr1_207097306	cis	-0.419584522078823	6.85599297066988e-08	0.0839160839161	ENSG00000123843.12	C4BPB	protein_coding	AluJo	NA	intronic	N	Y	Y	Y
LIV	rs17020993	A	chr1_207097352	cis	-0.34095533560219	5.26393143500464e-09	0.00999000999001	ENSG00000123843.12	C4BPB	protein_coding	AluJo	NA	intronic	N	N	Y	Y
LIV	rs12031629	T	chr1_207097306	cis	0.322615069870528	5.33519018932729e-08	0.0699300699301	ENSG00000123843.12	C4BPB	protein_coding	AluJo	NA	intronic	N	Y	Y	N
LIV	rs2647468	A	chr1_220058640	cis	0.255511567526462	1.86855090204926e-08	0.040959040959	ENSG00000162813.17	BPNT1	protein_coding	AluSz	NA	UTR3	N	Y	Y	N
LIV	rs1694575	C	chr1_220058640	cis	0.256096700957516	1.60828269992706e-08	0.037962037962	ENSG00000162813.17	BPNT1	protein_coding	AluSz	NA	UTR3	N	Y	Y	N
LIV	rs2647425	G	chr1_220058640	cis	0.256114968892864	1.60187332921132e-08	0.037962037962	ENSG00000162813.17	BPNT1	protein_coding	AluSz	NA	UTR3	N	Y	Y	N
LIV	rs1630386	T	chr1_220058640	cis	0.256110363493583	1.60238925003473e-08	0.037962037962	ENSG00000162813.17	BPNT1	protein_coding	AluSz	NA	UTR3	N	Y	Y	N
LIV	rs1768666	C	chr1_220058640	cis	0.256110363493583	1.60238925003473e-08	0.037962037962	ENSG00000162813.17	BPNT1	protein_coding	AluSz	NA	UTR3	N	Y	Y	N
LIV	rs12140664	C	chr1_220058640	cis	0.256092072341349	1.60574801612729e-08	0.037962037962	ENSG00000162813.17	BPNT1	protein_coding	AluSz	NA	UTR3	N	Y	Y	N
LIV	rs10442691	G	chr1_220058640	cis	0.2521235899244	2.7630960410703e-08	0.0579420579421	ENSG00000162813.17	BPNT1	protein_coding	AluSz	NA	UTR3	N	Y	Y	N
LIV	rs1768675	G	chr1_220058640	cis	0.25601504623628	1.61439788419081e-08	0.037962037962	ENSG00000162813.17	BPNT1	protein_coding	AluSz	NA	UTR3	N	Y	Y	N
LIV	rs1768673	C	chr1_220058640	cis	0.255995026547168	1.61977893676981e-08	0.037962037962	ENSG00000162813.17	BPNT1	protein_coding	AluSz	NA	UTR3	N	Y	Y	N
LIV	rs2577137	G	chr1_220058640	cis	0.255765312990874	1.68138368175896e-08	0.038961038961	ENSG00000162813.17	BPNT1	protein_coding	AluSz	NA	UTR3	N	Y	Y	N
LIV	rs2647453	T	chr1_220058640	cis	0.254021377934531	2.02923063560746e-08	0.040959040959	ENSG00000162813.17	BPNT1	protein_coding	AluSz	NA	UTR3	N	Y	Y	N
LIV	rs2577162	C	chr1_220058640	cis	0.254059227114955	2.04671925763854e-08	0.040959040959	ENSG00000162813.17	BPNT1	protein_coding	AluSz	NA	UTR3	N	Y	Y	N
LIV	rs2577164	C	chr1_220058640	cis	0.25379843394341	2.07433652930922e-08	0.041958041958	ENSG00000162813.17	BPNT1	protein_coding	AluSz	NA	UTR3	N	Y	Y	N
LIV	rs10863527	T	chr1_220058640	cis	0.251942203298703	2.47424959161005e-08	0.0519480519481	ENSG00000162813.17	BPNT1	protein_coding	AluSz	NA	UTR3	N	Y	Y	N
LIV	rs7515501	T	chr1_220058640	cis	0.433464338890438	1.32860263370279e-14	0.000999000999001	ENSG00000162813.17	BPNT1	protein_coding	AluSz	NA	UTR3	N	Y	Y	N
LIV	rs7546680	T	chr1_220058640	cis	0.239261154055138	3.89187135364697e-08	0.0759240759241	ENSG00000162813.17	BPNT1	protein_coding	AluSz	NA	UTR3	N	Y	Y	N
LIV	rs7549576	T	chr1_220058640	cis	0.390131692564109	9.48867488253001e-13	0.000999000999001	ENSG00000162813.17	BPNT1	protein_coding	AluSz	NA	UTR3	N	Y	Y	N
LIV	rs10863529	G	chr1_220058640	cis	0.238459832710469	4.1237913906664e-08	0.0829170829171	ENSG00000162813.17	BPNT1	protein_coding	AluSz	NA	UTR3	N	Y	Y	N
LIV	rs7538757	C	chr1_220058640	cis	0.331767300315761	5.95278431294762e-11	0.000999000999001	ENSG00000162813.17	BPNT1	protein_coding	AluSz	NA	UTR3	N	Y	Y	N
LIV	rs2647465	G	chr1_220058640	cis	0.405177484702323	2.58993286613301e-13	0.000999000999001	ENSG00000162813.17	BPNT1	protein_coding	AluSz	NA	UTR3	N	Y	Y	N
LIV	rs2247212	T	chr1_220058640	cis	0.424552613929084	2.50245852475367e-14	0.000999000999001	ENSG00000162813.17	BPNT1	protein_coding	AluSz	NA	UTR3	N	Y	Y	N
LIV	rs904328	C	chr1_220058640	cis	0.324194144686107	5.62943454764866e-10	0.001998001998	ENSG00000162813.17	BPNT1	protein_coding	AluSz	NA	UTR3	N	Y	Y	N
LIV	rs1146773	T	chr1_220058640	cis	0.375441545275316	2.20005118856391e-12	0.000999000999001	ENSG00000162813.17	BPNT1	protein_coding	AluSz	NA	UTR3	N	Y	Y	N
LIV	rs1146774	A	chr1_220058640	cis	0.412583134081539	6.20295547347999e-14	0.000999000999001	ENSG00000162813.17	BPNT1	protein_coding	AluSz	NA	UTR3	N	Y	Y	N
LIV	rs2577127	C	chr1_220058640	cis	0.351909089907436	9.27677572802889e-08	0.156843156843	ENSG00000162813.17	BPNT1	protein_coding	AluSz	NA	UTR3	N	Y	Y	N
LIV	rs11118500	G	chr1_220058640	cis	0.351466065867766	1.00077756362082e-07	0.167832167832	ENSG00000162813.17	BPNT1	protein_coding	AluSz	NA	UTR3	N	Y	Y	N
LIV	rs7519495	G	chr1_160998148	cis	0.226296429613212	1.05458291371239e-07	0.177822177822	ENSG00000270149.5,ENSG00000158769.17	RP11-544M22.13,F11R	protein_coding,protein_coding	AluSp	NA	UTR3	N	Y	Y	N
LIV	rs6682050	T	chr11_93764075	trans	0.194438344504942	5.91342577807682e-08	0.116883116883	ENSG00000166012.14,ENSG00000182919.14	TAF1D,C11orf54	protein_coding,protein_coding	AluJo	NA	downstream	N	N	Y	N
LIV	rs573140	T	chr11_93764075	trans	0.194057656933773	5.38548960854425e-08	0.106893106893	ENSG00000166012.14,ENSG00000182919.14	TAF1D,C11orf54	protein_coding,protein_coding	AluJo	NA	downstream	N	N	Y	N
LIV	rs1536322	T	chr11_93764075	trans	-0.193287695155938	5.91056695868065e-08	0.116883116883	ENSG00000166012.14,ENSG00000182919.14	TAF1D,C11orf54	protein_coding,protein_coding	AluJo	NA	downstream	N	N	Y	N
LIV	rs595112	C	chr11_93764075	trans	-0.196050551478646	6.77506857901483e-08	0.127872127872	ENSG00000166012.14,ENSG00000182919.14	TAF1D,C11orf54	protein_coding,protein_coding	AluJo	NA	downstream	N	N	Y	N
LIV	rs10910598	G	chr9_130448693	trans	-0.306448925438146	2.54052313204902e-08	0.0609390609391	ENSG00000130707.17	ASS1	protein_coding	AluSz6	NA	intronic	N	N	Y	N
LIV	rs9424601	G	chr1_15571982	cis	0.503389724134462	8.50892643498716e-08	0.158841158841	ENSG00000116138.12	DNAJC16	protein_coding	AluSx	NA	UTR3	N	Y	Y	N
LIV	rs12087998	T	chr17_45142625	trans	0.228065497933821	6.26891413591776e-08	0.122877122877	ENSG00000181513.14	ACBD4	protein_coding	AluSg7	NA	UTR3	N	Y	Y	N
LIV	rs16843725	A	chr5_180835080	trans	-0.643843113948922	5.80136319817915e-08	0.0959040959041	ENSG00000245060.6	LINC00847	lincRNA	MLT2B3	NA	ncRNA_exonic	N	Y	Y	N
LIV	rs72754182	C	chr1_235060641	cis	0.449329108689286	8.32454099615975e-08	0.12987012987	NA	NA	NA	X6A_LINE	NA	intergenic	N	N	N	N
LIV	rs72754183	C	chr1_235060641	cis	0.470537297652937	3.98647138441273e-09	0.00899100899101	NA	NA	NA	X6A_LINE	NA	intergenic	N	N	N	N
LIV	rs61836812	A	chr1_235058485	cis	-0.263892154359128	1.56401817112938e-10	0.000999000999001	NA	NA	NA	NA	NA	intergenic	N	N	N	N
LIV	rs61836812	A	chr1_235064151	cis	-0.308935718996346	1.11593397457534e-09	0.001998001998	NA	NA	NA	L2c	NA	intergenic	N	N	N	N
LIV	rs61836812	A	chr1_235067507	cis	0.588387546622869	8.47442600203223e-20	0.000999000999001	ENSG00000280587.1	LINC01348	lincRNA	NA	NA	ncRNA_intronic	N	N	N	N
LIV	rs61836812	A	chr1_235060641	cis	0.597111601617406	2.23152437284702e-21	0.000999000999001	NA	NA	NA	X6A_LINE	NA	intergenic	N	N	N	N
LIV	rs61836812	A	chr1_235066486	cis	0.279704006360447	9.50124562548091e-09	0.023976023976	ENSG00000280587.1	LINC01348	lincRNA	AluSc5	NA	ncRNA_intronic	N	N	N	N
LIV	rs61836812	A	chr1_235061756	cis	-0.364722918800126	4.59209627147453e-12	0.000999000999001	NA	NA	NA	NA	NA	intergenic	N	N	N	N
LIV	rs61836813	A	chr1_235058485	cis	-0.266049650910604	1.24787379673388e-10	0.000999000999001	NA	NA	NA	NA	NA	intergenic	N	N	N	N
LIV	rs61836813	A	chr1_235064151	cis	-0.310758536366486	9.95293006090225e-10	0.001998001998	NA	NA	NA	L2c	NA	intergenic	N	N	N	N
LIV	rs61836813	A	chr1_235067507	cis	0.582990516626529	2.53524239686605e-19	0.000999000999001	ENSG00000280587.1	LINC01348	lincRNA	NA	NA	ncRNA_intronic	N	N	N	N
LIV	rs61836813	A	chr1_235060641	cis	0.592847104094392	6.06314928762571e-21	0.000999000999001	NA	NA	NA	X6A_LINE	NA	intergenic	N	N	N	N
LIV	rs61836813	A	chr1_235066486	cis	0.280377575518459	9.69852651790335e-09	0.023976023976	ENSG00000280587.1	LINC01348	lincRNA	AluSc5	NA	ncRNA_intronic	N	N	N	N
LIV	rs61836813	A	chr1_235061756	cis	-0.369901687994278	2.58400886759247e-12	0.000999000999001	NA	NA	NA	NA	NA	intergenic	N	N	N	N
LIV	rs61836814	C	chr1_235058485	cis	-0.260428682898655	4.46099921643483e-10	0.001998001998	NA	NA	NA	NA	NA	intergenic	N	N	N	N
LIV	rs61836814	C	chr1_235064151	cis	-0.296166106280288	8.27411413719697e-09	0.012987012987	NA	NA	NA	L2c	NA	intergenic	N	N	N	N
LIV	rs61836814	C	chr1_235067507	cis	0.58542869057154	3.69811756908276e-19	0.000999000999001	ENSG00000280587.1	LINC01348	lincRNA	NA	NA	ncRNA_intronic	N	N	N	N
LIV	rs61836814	C	chr1_235060641	cis	0.589065645434206	2.50725355035704e-20	0.000999000999001	NA	NA	NA	X6A_LINE	NA	intergenic	N	N	N	N
LIV	rs61836814	C	chr1_235066486	cis	0.275572797634279	2.32946954874212e-08	0.042957042957	ENSG00000280587.1	LINC01348	lincRNA	AluSc5	NA	ncRNA_intronic	N	N	N	N
LIV	rs61836814	C	chr1_235061756	cis	-0.358828833631841	1.82129908683332e-11	0.000999000999001	NA	NA	NA	NA	NA	intergenic	N	N	N	N
LIV	rs61836815	C	chr1_235058485	cis	-0.255888100785768	9.50194856794818e-10	0.004995004995	NA	NA	NA	NA	NA	intergenic	N	N	N	N
LIV	rs61836815	C	chr1_235064151	cis	-0.298429944363449	6.55006560346737e-09	0.010989010989	NA	NA	NA	L2c	NA	intergenic	N	N	N	N
LIV	rs61836815	C	chr1_235067507	cis	0.590968303135193	1.76169659251168e-19	0.000999000999001	ENSG00000280587.1	LINC01348	lincRNA	NA	NA	ncRNA_intronic	N	N	N	N
LIV	rs61836815	C	chr1_235060641	cis	0.595724168940317	9.51061771133461e-21	0.000999000999001	NA	NA	NA	X6A_LINE	NA	intergenic	N	N	N	N
LIV	rs61836815	C	chr1_235066486	cis	0.280678676042842	1.29858469161088e-08	0.027972027972	ENSG00000280587.1	LINC01348	lincRNA	AluSc5	NA	ncRNA_intronic	N	N	N	N
LIV	rs61836815	C	chr1_235061756	cis	-0.355933142639745	2.81723871581831e-11	0.000999000999001	NA	NA	NA	NA	NA	intergenic	N	N	N	N
LIV	rs61836816	A	chr1_235058485	cis	-0.257027530473765	4.42667686977306e-10	0.001998001998	NA	NA	NA	NA	NA	intergenic	N	N	N	N
LIV	rs61836816	A	chr1_235064151	cis	-0.304937585572307	1.72380055900569e-09	0.003996003996	NA	NA	NA	L2c	NA	intergenic	N	N	N	N
LIV	rs61836816	A	chr1_235067507	cis	0.58157179944922	2.0424530374304e-19	0.000999000999001	ENSG00000280587.1	LINC01348	lincRNA	NA	NA	ncRNA_intronic	N	N	N	N
LIV	rs61836816	A	chr1_235060641	cis	0.584244866970651	1.54668807654086e-20	0.000999000999001	NA	NA	NA	X6A_LINE	NA	intergenic	N	N	N	N
LIV	rs61836816	A	chr1_235066486	cis	0.274880788216888	1.62115256779756e-08	0.033966033966	ENSG00000280587.1	LINC01348	lincRNA	AluSc5	NA	ncRNA_intronic	N	N	N	N
LIV	rs61836816	A	chr1_235061756	cis	-0.375109776709655	9.42812991428583e-13	0.000999000999001	NA	NA	NA	NA	NA	intergenic	N	N	N	N
LIV	rs61836817	T	chr1_235058485	cis	-0.259025269097899	1.07995974190363e-09	0.004995004995	NA	NA	NA	NA	NA	intergenic	N	N	N	N
LIV	rs61836817	T	chr1_235064151	cis	-0.305493021394986	4.91203701947952e-09	0.00699300699301	NA	NA	NA	L2c	NA	intergenic	N	N	N	N
LIV	rs61836817	T	chr1_235067507	cis	0.579078879711427	3.77484488860077e-18	0.000999000999001	ENSG00000280587.1	LINC01348	lincRNA	NA	NA	ncRNA_intronic	N	N	N	N
LIV	rs61836817	T	chr1_235060641	cis	0.578382491007889	5.75871915107849e-19	0.000999000999001	NA	NA	NA	X6A_LINE	NA	intergenic	N	N	N	N
LIV	rs61836817	T	chr1_235066486	cis	0.286885026197692	1.03868371642081e-08	0.023976023976	ENSG00000280587.1	LINC01348	lincRNA	AluSc5	NA	ncRNA_intronic	N	N	N	N
LIV	rs61836817	T	chr1_235061756	cis	-0.361285951673687	2.88258722944805e-11	0.000999000999001	NA	NA	NA	NA	NA	intergenic	N	N	N	N
LIV	rs34018118	A	chr1_235067507	cis	0.536508458490689	9.98652963878563e-15	0.000999000999001	ENSG00000280587.1	LINC01348	lincRNA	NA	NA	ncRNA_intronic	N	N	N	N
LIV	rs34018118	A	chr1_235060641	cis	0.542666445438198	9.606814357497e-16	0.000999000999001	NA	NA	NA	X6A_LINE	NA	intergenic	N	N	N	N
LIV	rs200457884	AT	chr1_235064151	cis	-0.341751094511053	2.65140692546831e-08	0.043956043956	NA	NA	NA	L2c	NA	intergenic	N	N	N	N
LIV	rs200457884	AT	chr1_235067507	cis	0.606534610926704	1.52816029719123e-14	0.000999000999001	ENSG00000280587.1	LINC01348	lincRNA	NA	NA	ncRNA_intronic	N	N	N	N
LIV	rs200457884	AT	chr1_235060641	cis	0.619085563011194	8.10533426589611e-16	0.000999000999001	NA	NA	NA	X6A_LINE	NA	intergenic	N	N	N	N
LIV	rs71576459	C	chr1_235067507	cis	0.530272924501449	3.47246862239071e-16	0.000999000999001	ENSG00000280587.1	LINC01348	lincRNA	NA	NA	ncRNA_intronic	N	N	N	N
LIV	rs71576459	C	chr1_235060641	cis	0.516537953422481	4.23624460369291e-16	0.000999000999001	NA	NA	NA	X6A_LINE	NA	intergenic	N	N	N	N
LIV	rs71576459	C	chr1_235061756	cis	-0.288300648446784	5.6978115500186e-08	0.0939060939061	NA	NA	NA	NA	NA	intergenic	N	N	N	N
LIV	rs1986754	G	chr1_235064151	cis	-0.268850587987712	4.81880715602272e-08	0.0839160839161	NA	NA	NA	L2c	NA	intergenic	N	N	N	N
LIV	rs1986754	G	chr1_235067507	cis	0.544506660074712	4.11934334145775e-18	0.000999000999001	ENSG00000280587.1	LINC01348	lincRNA	NA	NA	ncRNA_intronic	N	N	N	N
LIV	rs1986754	G	chr1_235060641	cis	0.534027242254063	2.95183802824697e-18	0.000999000999001	NA	NA	NA	X6A_LINE	NA	intergenic	N	N	N	N
LIV	rs1986754	G	chr1_235066486	cis	0.260722296531516	3.37819688876868e-08	0.0599400599401	ENSG00000280587.1	LINC01348	lincRNA	AluSc5	NA	ncRNA_intronic	N	N	N	N
LIV	rs1986754	G	chr1_235061756	cis	-0.320613612055101	3.94025134525377e-10	0.000999000999001	NA	NA	NA	NA	NA	intergenic	N	N	N	N
LIV	rs2406592	C	chr1_235058485	cis	-0.264872855434906	1.91721441511212e-12	0.000999000999001	NA	NA	NA	NA	NA	intergenic	N	N	N	N
LIV	rs2406592	C	chr1_235064151	cis	-0.314913496685711	9.83081383952567e-12	0.000999000999001	NA	NA	NA	L2c	NA	intergenic	N	N	N	N
LIV	rs2406592	C	chr1_235067507	cis	0.641997308447505	2.23432646049698e-28	0.000999000999001	ENSG00000280587.1	LINC01348	lincRNA	NA	NA	ncRNA_intronic	N	N	N	N
LIV	rs2406592	C	chr1_235060641	cis	0.640999385934594	9.77674873324087e-30	0.000999000999001	NA	NA	NA	X6A_LINE	NA	intergenic	N	N	N	N
LIV	rs2406592	C	chr1_235066486	cis	0.287592507192905	9.81914114741e-11	0.000999000999001	ENSG00000280587.1	LINC01348	lincRNA	AluSc5	NA	ncRNA_intronic	N	N	N	N
LIV	rs2406592	C	chr1_235061756	cis	-0.37667390000328	4.14507357719566e-15	0.000999000999001	NA	NA	NA	NA	NA	intergenic	N	N	N	N
LIV	rs35853638	C	chr1_235058485	cis	-0.255497145537357	3.7453131527077e-12	0.000999000999001	NA	NA	NA	NA	NA	intergenic	N	N	N	N
LIV	rs35853638	C	chr1_235064151	cis	-0.29799655979175	4.54192263263576e-11	0.000999000999001	NA	NA	NA	L2c	NA	intergenic	N	N	N	N
LIV	rs35853638	C	chr1_235067507	cis	0.642627430819027	6.96868298246244e-30	0.000999000999001	ENSG00000280587.1	LINC01348	lincRNA	NA	NA	ncRNA_intronic	N	N	N	N
LIV	rs35853638	C	chr1_235060641	cis	0.639820499547808	3.87544420036739e-31	0.000999000999001	NA	NA	NA	X6A_LINE	NA	intergenic	N	N	N	N
LIV	rs35853638	C	chr1_235066486	cis	0.298602319624736	5.42548383474512e-12	0.000999000999001	ENSG00000280587.1	LINC01348	lincRNA	AluSc5	NA	ncRNA_intronic	N	N	N	N
LIV	rs35853638	C	chr1_235061756	cis	-0.373257650412072	1.59615403234793e-15	0.000999000999001	NA	NA	NA	NA	NA	intergenic	N	N	N	N
LIV	rs34121575	A	chr1_235058485	cis	-0.245004549140102	1.45306353841272e-11	0.000999000999001	NA	NA	NA	NA	NA	intergenic	N	N	N	N
LIV	rs34121575	A	chr1_235064151	cis	-0.291587596394903	6.22225096244115e-11	0.001998001998	NA	NA	NA	L2c	NA	intergenic	N	N	N	N
LIV	rs34121575	A	chr1_235067507	cis	0.647523213096132	2.29064213971806e-31	0.000999000999001	ENSG00000280587.1	LINC01348	lincRNA	NA	NA	ncRNA_intronic	N	N	N	N
LIV	rs34121575	A	chr1_235060641	cis	0.624023234308135	1.82247281019444e-30	0.000999000999001	NA	NA	NA	X6A_LINE	NA	intergenic	N	N	N	N
LIV	rs34121575	A	chr1_235066486	cis	0.300518061183446	1.79505829926661e-12	0.000999000999001	ENSG00000280587.1	LINC01348	lincRNA	AluSc5	NA	ncRNA_intronic	N	N	N	N
LIV	rs34121575	A	chr1_235061756	cis	-0.356598172116567	1.22894245577402e-14	0.000999000999001	NA	NA	NA	NA	NA	intergenic	N	N	N	N
LIV	rs34236836	A	chr1_235058485	cis	-0.250841098785213	3.22420860023451e-12	0.000999000999001	NA	NA	NA	NA	NA	intergenic	N	N	N	N
LIV	rs34236836	A	chr1_235064151	cis	-0.291046216500395	5.05343536483604e-11	0.001998001998	NA	NA	NA	L2c	NA	intergenic	N	N	N	N
LIV	rs34236836	A	chr1_235067507	cis	0.637774469265897	8.88830274554614e-31	0.000999000999001	ENSG00000280587.1	LINC01348	lincRNA	NA	NA	ncRNA_intronic	N	N	N	N
LIV	rs34236836	A	chr1_235060641	cis	0.633140096098404	7.10435955187398e-32	0.000999000999001	NA	NA	NA	X6A_LINE	NA	intergenic	N	N	N	N
LIV	rs34236836	A	chr1_235066486	cis	0.302345033495852	9.16860777402021e-13	0.000999000999001	ENSG00000280587.1	LINC01348	lincRNA	AluSc5	NA	ncRNA_intronic	N	N	N	N
LIV	rs34236836	A	chr1_235061756	cis	-0.366261805080655	1.35638680178136e-15	0.000999000999001	NA	NA	NA	NA	NA	intergenic	N	N	N	N
LIV	rs35967801	G	chr1_235058485	cis	-0.249213154421019	4.94010537249066e-12	0.000999000999001	NA	NA	NA	NA	NA	intergenic	N	N	N	N
LIV	rs35967801	G	chr1_235064151	cis	-0.294380429232687	3.23278939315011e-11	0.000999000999001	NA	NA	NA	L2c	NA	intergenic	N	N	N	N
LIV	rs35967801	G	chr1_235067507	cis	0.632257352520321	4.31330012784511e-30	0.000999000999001	ENSG00000280587.1	LINC01348	lincRNA	NA	NA	ncRNA_intronic	N	N	N	N
LIV	rs35967801	G	chr1_235060641	cis	0.624235260251848	8.5737878170989e-31	0.000999000999001	NA	NA	NA	X6A_LINE	NA	intergenic	N	N	N	N
LIV	rs35967801	G	chr1_235066486	cis	0.29211171962917	6.14916410199798e-12	0.000999000999001	ENSG00000280587.1	LINC01348	lincRNA	AluSc5	NA	ncRNA_intronic	N	N	N	N
LIV	rs35967801	G	chr1_235061756	cis	-0.359885365731483	5.00745860395839e-15	0.000999000999001	NA	NA	NA	NA	NA	intergenic	N	N	N	N
LIV	rs2406593	A	chr1_235058485	cis	-0.248502440091781	4.82658886369635e-12	0.000999000999001	NA	NA	NA	NA	NA	intergenic	N	N	N	N
LIV	rs2406593	A	chr1_235064151	cis	-0.293231761840497	3.32482706249326e-11	0.000999000999001	NA	NA	NA	L2c	NA	intergenic	N	N	N	N
LIV	rs2406593	A	chr1_235067507	cis	0.630924618535213	3.60598284905065e-30	0.000999000999001	ENSG00000280587.1	LINC01348	lincRNA	NA	NA	ncRNA_intronic	N	N	N	N
LIV	rs2406593	A	chr1_235060641	cis	0.621978798923526	8.98975422793568e-31	0.000999000999001	NA	NA	NA	X6A_LINE	NA	intergenic	N	N	N	N
LIV	rs2406593	A	chr1_235066486	cis	0.290867545168168	6.4534121713933e-12	0.000999000999001	ENSG00000280587.1	LINC01348	lincRNA	AluSc5	NA	ncRNA_intronic	N	N	N	N
LIV	rs2406593	A	chr1_235061756	cis	-0.358934169844281	4.79204202594405e-15	0.000999000999001	NA	NA	NA	NA	NA	intergenic	N	N	N	N
LIV	rs35406810	G	chr1_235058485	cis	-0.251219688793909	3.3359737278253e-12	0.000999000999001	NA	NA	NA	NA	NA	intergenic	N	N	N	N
LIV	rs35406810	G	chr1_235064151	cis	-0.291437904343382	5.24760519088761e-11	0.001998001998	NA	NA	NA	L2c	NA	intergenic	N	N	N	N
LIV	rs35406810	G	chr1_235067507	cis	0.628211154868581	1.17716346776354e-29	0.000999000999001	ENSG00000280587.1	LINC01348	lincRNA	NA	NA	ncRNA_intronic	N	N	N	N
LIV	rs35406810	G	chr1_235060641	cis	0.620889259919299	2.05564448258627e-30	0.000999000999001	NA	NA	NA	X6A_LINE	NA	intergenic	N	N	N	N
LIV	rs35406810	G	chr1_235066486	cis	0.293169809598421	5.21968176285809e-12	0.000999000999001	ENSG00000280587.1	LINC01348	lincRNA	AluSc5	NA	ncRNA_intronic	N	N	N	N
LIV	rs35406810	G	chr1_235061756	cis	-0.368802618349768	9.75827376770715e-16	0.000999000999001	NA	NA	NA	NA	NA	intergenic	N	N	N	N
LIV	rs61836821	A	chr1_235058485	cis	-0.246585655707436	4.1853797773096e-12	0.000999000999001	NA	NA	NA	NA	NA	intergenic	N	N	N	N
LIV	rs61836821	A	chr1_235064151	cis	-0.289490857564889	3.70474190628022e-11	0.000999000999001	NA	NA	NA	L2c	NA	intergenic	N	N	N	N
LIV	rs61836821	A	chr1_235067507	cis	0.630605806774604	7.92021321073108e-31	0.000999000999001	ENSG00000280587.1	LINC01348	lincRNA	NA	NA	ncRNA_intronic	N	N	N	N
LIV	rs61836821	A	chr1_235060641	cis	0.622141388317635	1.68813300900943e-31	0.000999000999001	NA	NA	NA	X6A_LINE	NA	intergenic	N	N	N	N
LIV	rs61836821	A	chr1_235066486	cis	0.296980202849559	1.2593624858738e-12	0.000999000999001	ENSG00000280587.1	LINC01348	lincRNA	AluSc5	NA	ncRNA_intronic	N	N	N	N
LIV	rs61836821	A	chr1_235061756	cis	-0.35579716526087	4.26732638394196e-15	0.000999000999001	NA	NA	NA	NA	NA	intergenic	N	N	N	N
LIV	rs35131858	G	chr1_235058485	cis	-0.249489293098639	3.7113848625412e-12	0.000999000999001	NA	NA	NA	NA	NA	intergenic	N	N	N	N
LIV	rs35131858	G	chr1_235064151	cis	-0.290198244093596	5.10778486247942e-11	0.001998001998	NA	NA	NA	L2c	NA	intergenic	N	N	N	N
LIV	rs35131858	G	chr1_235067507	cis	0.629938254594661	3.83309607516759e-30	0.000999000999001	ENSG00000280587.1	LINC01348	lincRNA	NA	NA	ncRNA_intronic	N	N	N	N
LIV	rs35131858	G	chr1_235060641	cis	0.625419924921535	3.21297520404848e-31	0.000999000999001	NA	NA	NA	X6A_LINE	NA	intergenic	N	N	N	N
LIV	rs35131858	G	chr1_235066486	cis	0.294364674362393	3.3013761730707e-12	0.000999000999001	ENSG00000280587.1	LINC01348	lincRNA	AluSc5	NA	ncRNA_intronic	N	N	N	N
LIV	rs35131858	G	chr1_235061756	cis	-0.365446700013374	1.31424504959655e-15	0.000999000999001	NA	NA	NA	NA	NA	intergenic	N	N	N	N
LIV	rs61836823	G	chr1_235058485	cis	-0.239831458597376	1.16672286870276e-11	0.000999000999001	NA	NA	NA	NA	NA	intergenic	N	N	N	N
LIV	rs61836823	G	chr1_235064151	cis	-0.271200645963198	4.71033884442086e-10	0.001998001998	NA	NA	NA	L2c	NA	intergenic	N	N	N	N
LIV	rs61836823	G	chr1_235067507	cis	0.622020062619355	2.07575068223416e-30	0.000999000999001	ENSG00000280587.1	LINC01348	lincRNA	NA	NA	ncRNA_intronic	N	N	N	N
LIV	rs61836823	G	chr1_235060641	cis	0.607798218609893	1.97048008541669e-30	0.000999000999001	NA	NA	NA	X6A_LINE	NA	intergenic	N	N	N	N
LIV	rs61836823	G	chr1_235066486	cis	0.294900767242876	1.23635846760232e-12	0.000999000999001	ENSG00000280587.1	LINC01348	lincRNA	AluSc5	NA	ncRNA_intronic	N	N	N	N
LIV	rs61836823	G	chr1_235061756	cis	-0.339704595680299	5.08059412872343e-14	0.000999000999001	NA	NA	NA	NA	NA	intergenic	N	N	N	N
LIV	rs61836824	C	chr1_235058485	cis	-0.235793693680959	1.37525520900894e-11	0.000999000999001	NA	NA	NA	NA	NA	intergenic	N	N	N	N
LIV	rs61836824	C	chr1_235064151	cis	-0.27366285877768	1.80687298759344e-10	0.001998001998	NA	NA	NA	L2c	NA	intergenic	N	N	N	N
LIV	rs61836824	C	chr1_235067507	cis	0.622272860718883	2.41086770187688e-31	0.000999000999001	ENSG00000280587.1	LINC01348	lincRNA	NA	NA	ncRNA_intronic	N	N	N	N
LIV	rs61836824	C	chr1_235060641	cis	0.608731628905816	1.91421367064503e-31	0.000999000999001	NA	NA	NA	X6A_LINE	NA	intergenic	N	N	N	N
LIV	rs61836824	C	chr1_235066486	cis	0.297748942488577	3.41517845189639e-13	0.000999000999001	ENSG00000280587.1	LINC01348	lincRNA	AluSc5	NA	ncRNA_intronic	N	N	N	N
LIV	rs61836824	C	chr1_235061756	cis	-0.338980154672171	2.50007285029225e-14	0.000999000999001	NA	NA	NA	NA	NA	intergenic	N	N	N	N
LIV	rs34578818	C	chr1_235058485	cis	-0.237670898865848	4.99776842292789e-12	0.000999000999001	NA	NA	NA	NA	NA	intergenic	N	N	N	N
LIV	rs34578818	C	chr1_235064151	cis	-0.276353407540145	6.76706809178389e-11	0.001998001998	NA	NA	NA	L2c	NA	intergenic	N	N	N	N
LIV	rs34578818	C	chr1_235067507	cis	0.61035682250062	7.0945086150244e-31	0.000999000999001	ENSG00000280587.1	LINC01348	lincRNA	NA	NA	ncRNA_intronic	N	N	N	N
LIV	rs34578818	C	chr1_235060641	cis	0.605528201158957	6.23100617449823e-32	0.000999000999001	NA	NA	NA	X6A_LINE	NA	intergenic	N	N	N	N
LIV	rs34578818	C	chr1_235066486	cis	0.292531020189609	4.61016802901558e-13	0.000999000999001	ENSG00000280587.1	LINC01348	lincRNA	AluSc5	NA	ncRNA_intronic	N	N	N	N
LIV	rs34578818	C	chr1_235061756	cis	-0.33307960952265	3.45288113805386e-14	0.000999000999001	NA	NA	NA	NA	NA	intergenic	N	N	N	N
LIV	rs61836826	C	chr1_235058485	cis	-0.240541446350024	6.14091292628318e-11	0.000999000999001	NA	NA	NA	NA	NA	intergenic	N	N	N	N
LIV	rs61836826	C	chr1_235064151	cis	-0.278538146089764	7.47927910442075e-10	0.001998001998	NA	NA	NA	L2c	NA	intergenic	N	N	N	N
LIV	rs61836826	C	chr1_235067507	cis	0.636321443605773	1.99218563143846e-29	0.000999000999001	ENSG00000280587.1	LINC01348	lincRNA	NA	NA	ncRNA_intronic	N	N	N	N
LIV	rs61836826	C	chr1_235060641	cis	0.62962023589828	2.9823803551213e-30	0.000999000999001	NA	NA	NA	X6A_LINE	NA	intergenic	N	N	N	N
LIV	rs61836826	C	chr1_235066486	cis	0.314562817474404	2.8327524833456e-13	0.000999000999001	ENSG00000280587.1	LINC01348	lincRNA	AluSc5	NA	ncRNA_intronic	N	N	N	N
LIV	rs61836826	C	chr1_235061756	cis	-0.335774602619116	8.9499095828213e-13	0.000999000999001	NA	NA	NA	NA	NA	intergenic	N	N	N	N
LIV	rs61836827	G	chr1_235058485	cis	-0.238248020930366	8.03902720395386e-11	0.000999000999001	NA	NA	NA	NA	NA	intergenic	N	N	N	N
LIV	rs61836827	G	chr1_235064151	cis	-0.276968871916137	8.11030245580677e-10	0.001998001998	NA	NA	NA	L2c	NA	intergenic	N	N	N	N
LIV	rs61836827	G	chr1_235067507	cis	0.633959097337938	2.0163756283851e-29	0.000999000999001	ENSG00000280587.1	LINC01348	lincRNA	NA	NA	ncRNA_intronic	N	N	N	N
LIV	rs61836827	G	chr1_235060641	cis	0.628742815915655	2.12967767791841e-30	0.000999000999001	NA	NA	NA	X6A_LINE	NA	intergenic	N	N	N	N
LIV	rs61836827	G	chr1_235066486	cis	0.313847232543042	2.62065570588741e-13	0.000999000999001	ENSG00000280587.1	LINC01348	lincRNA	AluSc5	NA	ncRNA_intronic	N	N	N	N
LIV	rs61836827	G	chr1_235061756	cis	-0.335506343694501	7.66001281012937e-13	0.000999000999001	NA	NA	NA	NA	NA	intergenic	N	N	N	N
LIV	rs61836828	T	chr1_235058485	cis	-0.22899029936243	3.38609521517974e-10	0.001998001998	NA	NA	NA	NA	NA	intergenic	N	N	N	N
LIV	rs61836828	T	chr1_235064151	cis	-0.277036983820099	6.15876617168147e-10	0.001998001998	NA	NA	NA	L2c	NA	intergenic	N	N	N	N
LIV	rs61836828	T	chr1_235067507	cis	0.60571431903599	4.39610257631128e-27	0.000999000999001	ENSG00000280587.1	LINC01348	lincRNA	NA	NA	ncRNA_intronic	N	N	N	N
LIV	rs61836828	T	chr1_235060641	cis	0.610716977992145	5.76260794478643e-29	0.000999000999001	NA	NA	NA	X6A_LINE	NA	intergenic	N	N	N	N
LIV	rs61836828	T	chr1_235066486	cis	0.307372009461535	5.87211892230996e-13	0.000999000999001	ENSG00000280587.1	LINC01348	lincRNA	AluSc5	NA	ncRNA_intronic	N	N	N	N
LIV	rs61836828	T	chr1_235061756	cis	-0.336739493293399	4.33477656988183e-13	0.000999000999001	NA	NA	NA	NA	NA	intergenic	N	N	N	N
LIV	rs2897454	C	chr1_235058485	cis	-0.239701533455618	5.04194066118097e-12	0.000999000999001	NA	NA	NA	NA	NA	intergenic	N	N	N	N
LIV	rs2897454	C	chr1_235064151	cis	-0.276069543163272	1.04668944891012e-10	0.001998001998	NA	NA	NA	L2c	NA	intergenic	N	N	N	N
LIV	rs2897454	C	chr1_235067507	cis	0.61122964564385	2.13695038628794e-30	0.000999000999001	ENSG00000280587.1	LINC01348	lincRNA	NA	NA	ncRNA_intronic	N	N	N	N
LIV	rs2897454	C	chr1_235060641	cis	0.611103796905728	5.7657209708732e-32	0.000999000999001	NA	NA	NA	X6A_LINE	NA	intergenic	N	N	N	N
LIV	rs2897454	C	chr1_235066486	cis	0.290646771310661	1.06376419867684e-12	0.000999000999001	ENSG00000280587.1	LINC01348	lincRNA	AluSc5	NA	ncRNA_intronic	N	N	N	N
LIV	rs2897454	C	chr1_235061756	cis	-0.343010491618761	9.32576189260817e-15	0.000999000999001	NA	NA	NA	NA	NA	intergenic	N	N	N	N
LIV	rs1127975	T	chr1_235058485	cis	-0.233747578425766	1.58247794170755e-11	0.000999000999001	NA	NA	NA	NA	NA	intergenic	N	N	N	N
LIV	rs1127975	T	chr1_235064151	cis	-0.271476170251998	1.9863927450447e-10	0.001998001998	NA	NA	NA	L2c	NA	intergenic	N	N	N	N
LIV	rs1127975	T	chr1_235067507	cis	0.620517856984122	1.50444280983258e-31	0.000999000999001	ENSG00000280587.1	LINC01348	lincRNA	NA	NA	ncRNA_intronic	N	N	N	N
LIV	rs1127975	T	chr1_235060641	cis	0.606631002424448	1.31765144828917e-31	0.000999000999001	NA	NA	NA	X6A_LINE	NA	intergenic	N	N	N	N
LIV	rs1127975	T	chr1_235066486	cis	0.29593143758214	3.47238638483761e-13	0.000999000999001	ENSG00000280587.1	LINC01348	lincRNA	AluSc5	NA	ncRNA_intronic	N	N	N	N
LIV	rs1127975	T	chr1_235061756	cis	-0.336538054817129	2.72840537302417e-14	0.000999000999001	NA	NA	NA	NA	NA	intergenic	N	N	N	N
LIV	rs1962042	A	chr1_235058485	cis	-0.237836389589986	5.01709329323347e-12	0.000999000999001	NA	NA	NA	NA	NA	intergenic	N	N	N	N
LIV	rs1962042	A	chr1_235064151	cis	-0.276535283482439	6.80213159611068e-11	0.001998001998	NA	NA	NA	L2c	NA	intergenic	N	N	N	N
LIV	rs1962042	A	chr1_235067507	cis	0.611366637947433	6.19596865153425e-31	0.000999000999001	ENSG00000280587.1	LINC01348	lincRNA	NA	NA	ncRNA_intronic	N	N	N	N
LIV	rs1962042	A	chr1_235060641	cis	0.606412983534097	5.58151636048997e-32	0.000999000999001	NA	NA	NA	X6A_LINE	NA	intergenic	N	N	N	N
LIV	rs1962042	A	chr1_235066486	cis	0.293057350309282	4.35192144169868e-13	0.000999000999001	ENSG00000280587.1	LINC01348	lincRNA	AluSc5	NA	ncRNA_intronic	N	N	N	N
LIV	rs1962042	A	chr1_235061756	cis	-0.334303407129183	2.88540270787639e-14	0.000999000999001	NA	NA	NA	NA	NA	intergenic	N	N	N	N
LIV	rs200939406	AAAT	chr1_235058485	cis	-0.24523967381648	2.1567991526636e-12	0.000999000999001	NA	NA	NA	NA	NA	intergenic	N	N	N	N
LIV	rs200939406	AAAT	chr1_235064151	cis	-0.278250448047606	9.83397116485762e-11	0.001998001998	NA	NA	NA	L2c	NA	intergenic	N	N	N	N
LIV	rs200939406	AAAT	chr1_235067507	cis	0.608724398886903	1.02902190929252e-29	0.000999000999001	ENSG00000280587.1	LINC01348	lincRNA	NA	NA	ncRNA_intronic	N	N	N	N
LIV	rs200939406	AAAT	chr1_235060641	cis	0.596267734408961	6.8164517314796e-30	0.000999000999001	NA	NA	NA	X6A_LINE	NA	intergenic	N	N	N	N
LIV	rs200939406	AAAT	chr1_235066486	cis	0.294141572305949	7.88317827995716e-13	0.000999000999001	ENSG00000280587.1	LINC01348	lincRNA	AluSc5	NA	ncRNA_intronic	N	N	N	N
LIV	rs200939406	AAAT	chr1_235061756	cis	-0.345251250305924	9.29968879722747e-15	0.000999000999001	NA	NA	NA	NA	NA	intergenic	N	N	N	N
LIV	rs71801927	AAT	chr1_235058485	cis	-0.248330632782466	1.71122526631177e-12	0.000999000999001	NA	NA	NA	NA	NA	intergenic	N	N	N	N
LIV	rs71801927	AAT	chr1_235064151	cis	-0.281389702026418	8.57669388360133e-11	0.001998001998	NA	NA	NA	L2c	NA	intergenic	N	N	N	N
LIV	rs71801927	AAT	chr1_235067507	cis	0.615847141650814	6.1711327602797e-30	0.000999000999001	ENSG00000280587.1	LINC01348	lincRNA	NA	NA	ncRNA_intronic	N	N	N	N
LIV	rs71801927	AAT	chr1_235060641	cis	0.60131427708187	6.55344591675327e-30	0.000999000999001	NA	NA	NA	X6A_LINE	NA	intergenic	N	N	N	N
LIV	rs71801927	AAT	chr1_235066486	cis	0.289935698571799	2.64463096871007e-12	0.000999000999001	ENSG00000280587.1	LINC01348	lincRNA	AluSc5	NA	ncRNA_intronic	N	N	N	N
LIV	rs71801927	AAT	chr1_235061756	cis	-0.347616940771611	1.0136023164976e-14	0.000999000999001	NA	NA	NA	NA	NA	intergenic	N	N	N	N
LIV	chr1:235187672:D	ATATATATATT	chr1_235058485	cis	-0.244183975848248	3.91956761924282e-12	0.000999000999001	NA	NA	NA	NA	NA	intergenic	N	N	N	N
LIV	chr1:235187672:D	ATATATATATT	chr1_235064151	cis	-0.275711472033722	2.01013379277888e-10	0.001998001998	NA	NA	NA	L2c	NA	intergenic	N	N	N	N
LIV	chr1:235187672:D	ATATATATATT	chr1_235067507	cis	0.588676557007718	2.96146275218987e-27	0.000999000999001	ENSG00000280587.1	LINC01348	lincRNA	NA	NA	ncRNA_intronic	N	N	N	N
LIV	chr1:235187672:D	ATATATATATT	chr1_235060641	cis	0.578033787062653	1.47529326874338e-27	0.000999000999001	NA	NA	NA	X6A_LINE	NA	intergenic	N	N	N	N
LIV	chr1:235187672:D	ATATATATATT	chr1_235066486	cis	0.279321244222002	1.64313789024267e-11	0.000999000999001	ENSG00000280587.1	LINC01348	lincRNA	AluSc5	NA	ncRNA_intronic	N	N	N	N
LIV	chr1:235187672:D	ATATATATATT	chr1_235061756	cis	-0.344303798184024	1.75146163241593e-14	0.000999000999001	NA	NA	NA	NA	NA	intergenic	N	N	N	N
LIV	rs1962043	G	chr1_235058485	cis	-0.239690286307719	5.10736268284032e-12	0.000999000999001	NA	NA	NA	NA	NA	intergenic	N	N	N	N
LIV	rs1962043	G	chr1_235064151	cis	-0.27602107886602	1.0646001346041e-10	0.001998001998	NA	NA	NA	L2c	NA	intergenic	N	N	N	N
LIV	rs1962043	G	chr1_235067507	cis	0.611762538310409	1.93298940775827e-30	0.000999000999001	ENSG00000280587.1	LINC01348	lincRNA	NA	NA	ncRNA_intronic	N	N	N	N
LIV	rs1962043	G	chr1_235060641	cis	0.611308308219327	5.6484437578035e-32	0.000999000999001	NA	NA	NA	X6A_LINE	NA	intergenic	N	N	N	N
LIV	rs1962043	G	chr1_235066486	cis	0.290223851377523	1.16409207522799e-12	0.000999000999001	ENSG00000280587.1	LINC01348	lincRNA	AluSc5	NA	ncRNA_intronic	N	N	N	N
LIV	rs1962043	G	chr1_235061756	cis	-0.343322684233564	8.91046101036915e-15	0.000999000999001	NA	NA	NA	NA	NA	intergenic	N	N	N	N
LIV	rs35729322	C	chr1_235058485	cis	-0.237985685005706	4.76232747037238e-12	0.000999000999001	NA	NA	NA	NA	NA	intergenic	N	N	N	N
LIV	rs35729322	C	chr1_235064151	cis	-0.27321468940028	1.14851304389167e-10	0.001998001998	NA	NA	NA	L2c	NA	intergenic	N	N	N	N
LIV	rs35729322	C	chr1_235067507	cis	0.611568830419595	5.54184124271213e-31	0.000999000999001	ENSG00000280587.1	LINC01348	lincRNA	NA	NA	ncRNA_intronic	N	N	N	N
LIV	rs35729322	C	chr1_235060641	cis	0.611611142126256	1.31447811395448e-32	0.000999000999001	NA	NA	NA	X6A_LINE	NA	intergenic	N	N	N	N
LIV	rs35729322	C	chr1_235066486	cis	0.294681639451338	3.1122464050365e-13	0.000999000999001	ENSG00000280587.1	LINC01348	lincRNA	AluSc5	NA	ncRNA_intronic	N	N	N	N
LIV	rs35729322	C	chr1_235061756	cis	-0.340052554123454	9.54446094826863e-15	0.000999000999001	NA	NA	NA	NA	NA	intergenic	N	N	N	N
LIV	rs33998090	C	chr1_235058485	cis	-0.237769119665597	4.97793264575793e-12	0.000999000999001	NA	NA	NA	NA	NA	intergenic	N	N	N	N
LIV	rs33998090	C	chr1_235064151	cis	-0.272849352008951	1.21620318137848e-10	0.001998001998	NA	NA	NA	L2c	NA	intergenic	N	N	N	N
LIV	rs33998090	C	chr1_235067507	cis	0.61174914464879	5.26085039493478e-31	0.000999000999001	ENSG00000280587.1	LINC01348	lincRNA	NA	NA	ncRNA_intronic	N	N	N	N
LIV	rs33998090	C	chr1_235060641	cis	0.611910330219549	1.20473786080799e-32	0.000999000999001	NA	NA	NA	X6A_LINE	NA	intergenic	N	N	N	N
LIV	rs33998090	C	chr1_235066486	cis	0.294984487364068	2.92795313515537e-13	0.000999000999001	ENSG00000280587.1	LINC01348	lincRNA	AluSc5	NA	ncRNA_intronic	N	N	N	N
LIV	rs33998090	C	chr1_235061756	cis	-0.341064437776872	7.84966577294677e-15	0.000999000999001	NA	NA	NA	NA	NA	intergenic	N	N	N	N
LIV	rs34307930	G	chr1_235058485	cis	-0.237923108044348	5.08666561777181e-12	0.000999000999001	NA	NA	NA	NA	NA	intergenic	N	N	N	N
LIV	rs34307930	G	chr1_235064151	cis	-0.276573526429833	6.95707604314668e-11	0.001998001998	NA	NA	NA	L2c	NA	intergenic	N	N	N	N
LIV	rs34307930	G	chr1_235067507	cis	0.612186538654047	5.55831993295646e-31	0.000999000999001	ENSG00000280587.1	LINC01348	lincRNA	NA	NA	ncRNA_intronic	N	N	N	N
LIV	rs34307930	G	chr1_235060641	cis	0.607132629365839	5.10988085052632e-32	0.000999000999001	NA	NA	NA	X6A_LINE	NA	intergenic	N	N	N	N
LIV	rs34307930	G	chr1_235066486	cis	0.293479333343921	4.15928886651211e-13	0.000999000999001	ENSG00000280587.1	LINC01348	lincRNA	AluSc5	NA	ncRNA_intronic	N	N	N	N
LIV	rs34307930	G	chr1_235061756	cis	-0.335428698146891	2.43419855561339e-14	0.000999000999001	NA	NA	NA	NA	NA	intergenic	N	N	N	N
LIV	rs35565142	A	chr1_235058485	cis	-0.239202927452818	5.46443425170809e-12	0.000999000999001	NA	NA	NA	NA	NA	intergenic	N	N	N	N
LIV	rs35565142	A	chr1_235064151	cis	-0.275359565429282	1.14761284726244e-10	0.001998001998	NA	NA	NA	L2c	NA	intergenic	N	N	N	N
LIV	rs35565142	A	chr1_235067507	cis	0.611594884313371	1.81082916461604e-30	0.000999000999001	ENSG00000280587.1	LINC01348	lincRNA	NA	NA	ncRNA_intronic	N	N	N	N
LIV	rs35565142	A	chr1_235060641	cis	0.611038842515351	5.41335496793157e-32	0.000999000999001	NA	NA	NA	X6A_LINE	NA	intergenic	N	N	N	N
LIV	rs35565142	A	chr1_235066486	cis	0.29024867027536	1.11521100964567e-12	0.000999000999001	ENSG00000280587.1	LINC01348	lincRNA	AluSc5	NA	ncRNA_intronic	N	N	N	N
LIV	rs35565142	A	chr1_235061756	cis	-0.34385167832462	7.70078367218845e-15	0.000999000999001	NA	NA	NA	NA	NA	intergenic	N	N	N	N
LIV	rs34360045	A	chr1_235058485	cis	-0.237514473133236	5.16859173026282e-12	0.000999000999001	NA	NA	NA	NA	NA	intergenic	N	N	N	N
LIV	rs34360045	A	chr1_235064151	cis	-0.272548641427001	1.25816616931885e-10	0.001998001998	NA	NA	NA	L2c	NA	intergenic	N	N	N	N
LIV	rs34360045	A	chr1_235067507	cis	0.611621838423527	5.15990212264067e-31	0.000999000999001	ENSG00000280587.1	LINC01348	lincRNA	NA	NA	ncRNA_intronic	N	N	N	N
LIV	rs34360045	A	chr1_235060641	cis	0.611714925394117	1.20191048499188e-32	0.000999000999001	NA	NA	NA	X6A_LINE	NA	intergenic	N	N	N	N
LIV	rs34360045	A	chr1_235066486	cis	0.294838404699692	2.95510712886461e-13	0.000999000999001	ENSG00000280587.1	LINC01348	lincRNA	AluSc5	NA	ncRNA_intronic	N	N	N	N
LIV	rs34360045	A	chr1_235061756	cis	-0.341264991836951	7.39227492676872e-15	0.000999000999001	NA	NA	NA	NA	NA	intergenic	N	N	N	N
LIV	rs35155127	G	chr1_235058485	cis	-0.238959759354417	5.64542682659397e-12	0.000999000999001	NA	NA	NA	NA	NA	intergenic	N	N	N	N
LIV	rs35155127	G	chr1_235064151	cis	-0.274923341842568	1.21070621964103e-10	0.001998001998	NA	NA	NA	L2c	NA	intergenic	N	N	N	N
LIV	rs35155127	G	chr1_235067507	cis	0.611436578080433	1.77934772112491e-30	0.000999000999001	ENSG00000280587.1	LINC01348	lincRNA	NA	NA	ncRNA_intronic	N	N	N	N
LIV	rs35155127	G	chr1_235060641	cis	0.611007094139909	5.14036212426235e-32	0.000999000999001	NA	NA	NA	X6A_LINE	NA	intergenic	N	N	N	N
LIV	rs35155127	G	chr1_235066486	cis	0.290930522319387	9.61820256345281e-13	0.000999000999001	ENSG00000280587.1	LINC01348	lincRNA	AluSc5	NA	ncRNA_intronic	N	N	N	N
LIV	rs35155127	G	chr1_235061756	cis	-0.343571462712991	7.92468278832202e-15	0.000999000999001	NA	NA	NA	NA	NA	intergenic	N	N	N	N
LIV	rs115603745	T	chr1_235067507	cis	-0.562858862451766	6.52468116561502e-08	0.0919080919081	ENSG00000280587.1	LINC01348	lincRNA	NA	NA	ncRNA_intronic	N	N	N	N
LIV	rs34099250	A	chr1_235058485	cis	-0.227322081091782	7.42856339612514e-11	0.000999000999001	NA	NA	NA	NA	NA	intergenic	N	N	N	N
LIV	rs34099250	A	chr1_235064151	cis	-0.271677773015382	2.40003721621215e-10	0.001998001998	NA	NA	NA	L2c	NA	intergenic	N	N	N	N
LIV	rs34099250	A	chr1_235067507	cis	0.620670556177802	3.2415177811167e-31	0.000999000999001	ENSG00000280587.1	LINC01348	lincRNA	NA	NA	ncRNA_intronic	N	N	N	N
LIV	rs34099250	A	chr1_235060641	cis	0.623557805188192	3.47465614349805e-33	0.000999000999001	NA	NA	NA	X6A_LINE	NA	intergenic	N	N	N	N
LIV	rs34099250	A	chr1_235066486	cis	0.313619229675421	1.43983245748831e-14	0.000999000999001	ENSG00000280587.1	LINC01348	lincRNA	AluSc5	NA	ncRNA_intronic	N	N	N	N
LIV	rs34099250	A	chr1_235061756	cis	-0.345511040295177	7.0713311643443e-15	0.000999000999001	NA	NA	NA	NA	NA	intergenic	N	N	N	N
LIV	rs61837168	T	chr1_235067507	cis	0.441235003122888	1.03486565970964e-07	0.134865134865	ENSG00000280587.1	LINC01348	lincRNA	NA	NA	ncRNA_intronic	N	N	N	N
LIV	rs9662936	C	chr1_235067507	cis	0.357439204542862	2.39625057334842e-10	0.000999000999001	ENSG00000280587.1	LINC01348	lincRNA	NA	NA	ncRNA_intronic	N	N	N	N
LIV	rs9662936	C	chr1_235060641	cis	0.323055232525312	5.111563883949e-09	0.011988011988	NA	NA	NA	X6A_LINE	NA	intergenic	N	N	N	N
LIV	rs9659229	A	chr1_235065960	cis	0.703624221699237	1.89787148150153e-09	0.004995004995	ENSG00000280587.1	LINC01348	lincRNA	AluJr	NA	ncRNA_intronic	N	N	N	N
LIV	rs72754198	C	chr1_235067507	cis	0.463824865991401	1.47265502364231e-07	0.177822177822	ENSG00000280587.1	LINC01348	lincRNA	NA	NA	ncRNA_intronic	N	N	N	N
LIV	rs10925196	A	chr1_235067507	cis	0.540311979980204	1.28543567158114e-09	0.002997002997	ENSG00000280587.1	LINC01348	lincRNA	NA	NA	ncRNA_intronic	N	N	N	N
LIV	rs10925196	A	chr1_235060641	cis	0.500059149973492	9.48140920662892e-09	0.01998001998	NA	NA	NA	X6A_LINE	NA	intergenic	N	N	N	N
LIV	rs6696480	G	chr1_235067507	cis	0.540276683314699	1.29173647523142e-09	0.002997002997	ENSG00000280587.1	LINC01348	lincRNA	NA	NA	ncRNA_intronic	N	N	N	N
LIV	rs6696480	G	chr1_235060641	cis	0.500024455260978	9.52427466112992e-09	0.01998001998	NA	NA	NA	X6A_LINE	NA	intergenic	N	N	N	N
LIV	rs67347362	C	chr1_235067507	cis	0.53966780511851	1.73509842528711e-09	0.004995004995	ENSG00000280587.1	LINC01348	lincRNA	NA	NA	ncRNA_intronic	N	N	N	N
LIV	rs67347362	C	chr1_235060641	cis	0.493302716838229	1.890375695748e-08	0.038961038961	NA	NA	NA	X6A_LINE	NA	intergenic	N	N	N	N
LIV	rs7415087	T	chr1_235067507	cis	0.522437117307263	2.47127391726073e-09	0.00699300699301	ENSG00000280587.1	LINC01348	lincRNA	NA	NA	ncRNA_intronic	N	N	N	N
LIV	rs7415087	T	chr1_235060641	cis	0.4954619789864	7.29813540609433e-09	0.016983016983	NA	NA	NA	X6A_LINE	NA	intergenic	N	N	N	N
LIV	rs67615235	A	chr1_235067507	cis	0.514883459907589	4.78701684222536e-09	0.010989010989	ENSG00000280587.1	LINC01348	lincRNA	NA	NA	ncRNA_intronic	N	N	N	N
LIV	rs67615235	A	chr1_235060641	cis	0.488385382392241	1.35074841664497e-08	0.024975024975	NA	NA	NA	X6A_LINE	NA	intergenic	N	N	N	N
LIV	rs112996073	G	chr1_235067507	cis	0.51456145928952	4.87445665440889e-09	0.010989010989	ENSG00000280587.1	LINC01348	lincRNA	NA	NA	ncRNA_intronic	N	N	N	N
LIV	rs112996073	G	chr1_235060641	cis	0.488056806283912	1.37617993096249e-08	0.025974025974	NA	NA	NA	X6A_LINE	NA	intergenic	N	N	N	N
LIV	rs112678370	T	chr1_235067507	cis	0.513391125291338	5.25183682908538e-09	0.012987012987	ENSG00000280587.1	LINC01348	lincRNA	NA	NA	ncRNA_intronic	N	N	N	N
LIV	rs112678370	T	chr1_235060641	cis	0.486860168679479	1.48515466133411e-08	0.028971028971	NA	NA	NA	X6A_LINE	NA	intergenic	N	N	N	N
LIV	rs61523658	C	chr1_235067507	cis	0.508711252127203	6.37590008581909e-09	0.013986013986	ENSG00000280587.1	LINC01348	lincRNA	NA	NA	ncRNA_intronic	N	N	N	N
LIV	rs61523658	C	chr1_235060641	cis	0.477837667010446	2.45084583034206e-08	0.048951048951	NA	NA	NA	X6A_LINE	NA	intergenic	N	N	N	N
LIV	rs147209159	TAAC	chr1_235067507	cis	0.51445448218398	2.12446189873332e-09	0.00699300699301	ENSG00000280587.1	LINC01348	lincRNA	NA	NA	ncRNA_intronic	N	N	N	N
LIV	rs147209159	TAAC	chr1_235060641	cis	0.460248987907501	4.53413932096223e-08	0.0789210789211	NA	NA	NA	X6A_LINE	NA	intergenic	N	N	N	N
LIV	rs6656994	T	chr1_235067507	cis	0.492032318771329	1.33002739047711e-08	0.024975024975	ENSG00000280587.1	LINC01348	lincRNA	NA	NA	ncRNA_intronic	N	N	N	N
LIV	rs6656994	T	chr1_235060641	cis	0.472597139371981	2.34512625872891e-08	0.043956043956	NA	NA	NA	X6A_LINE	NA	intergenic	N	N	N	N
LIV	rs59215736	G	chr1_235067507	cis	0.478775284198218	2.19333722178346e-08	0.040959040959	ENSG00000280587.1	LINC01348	lincRNA	NA	NA	ncRNA_intronic	N	N	N	N
LIV	rs59215736	G	chr1_235060641	cis	0.461733187039323	3.33537978162836e-08	0.0579420579421	NA	NA	NA	X6A_LINE	NA	intergenic	N	N	N	N
LIV	rs56695279	G	chr1_235067507	cis	0.478729935785976	2.20159282727714e-08	0.040959040959	ENSG00000280587.1	LINC01348	lincRNA	NA	NA	ncRNA_intronic	N	N	N	N
LIV	rs56695279	G	chr1_235060641	cis	0.461616484302885	3.36478408043594e-08	0.0579420579421	NA	NA	NA	X6A_LINE	NA	intergenic	N	N	N	N
LIV	rs1134889	C	chr1_235067507	cis	0.470013219012186	3.55647103543015e-08	0.0559440559441	ENSG00000280587.1	LINC01348	lincRNA	NA	NA	ncRNA_intronic	N	N	N	N
LIV	rs1134889	C	chr1_235060641	cis	0.449911865085657	6.74061386086874e-08	0.112887112887	NA	NA	NA	X6A_LINE	NA	intergenic	N	N	N	N
LIV	rs7930	T	chr1_235067507	cis	0.466721670325379	3.9771865297581e-08	0.0649350649351	ENSG00000280587.1	LINC01348	lincRNA	NA	NA	ncRNA_intronic	N	N	N	N
LIV	rs7930	T	chr1_235060641	cis	0.445432923723859	8.22019218606807e-08	0.128871128871	NA	NA	NA	X6A_LINE	NA	intergenic	N	N	N	N
LIV	rs7527577	C	chr1_235067507	cis	0.461775128435742	5.64511680170236e-08	0.0819180819181	ENSG00000280587.1	LINC01348	lincRNA	NA	NA	ncRNA_intronic	N	N	N	N
LIV	rs7527577	C	chr1_235060641	cis	0.443497258280863	9.49915378959766e-08	0.145854145854	NA	NA	NA	X6A_LINE	NA	intergenic	N	N	N	N
LIV	rs67310737	T	chr1_235067507	cis	0.465419824091517	4.18150297889207e-08	0.0659340659341	ENSG00000280587.1	LINC01348	lincRNA	NA	NA	ncRNA_intronic	N	N	N	N
LIV	rs67310737	T	chr1_235060641	cis	0.442852437371247	9.44892082473203e-08	0.145854145854	NA	NA	NA	X6A_LINE	NA	intergenic	N	N	N	N
LIV	rs150331057	A	chr1_235067507	cis	0.465397110045148	4.18418917260877e-08	0.0659340659341	ENSG00000280587.1	LINC01348	lincRNA	NA	NA	ncRNA_intronic	N	N	N	N
LIV	rs150331057	A	chr1_235060641	cis	0.442821957304352	9.46040078677723e-08	0.145854145854	NA	NA	NA	X6A_LINE	NA	intergenic	N	N	N	N
LIV	rs66541201	C	chr1_235067507	cis	0.465346665827644	4.19226685150637e-08	0.0659340659341	ENSG00000280587.1	LINC01348	lincRNA	NA	NA	ncRNA_intronic	N	N	N	N
LIV	rs66541201	C	chr1_235060641	cis	0.442762800281786	9.48493142485195e-08	0.145854145854	NA	NA	NA	X6A_LINE	NA	intergenic	N	N	N	N
LIV	rs67591698	T	chr1_235067507	cis	0.46479322634947	4.27056517107664e-08	0.0679320679321	ENSG00000280587.1	LINC01348	lincRNA	NA	NA	ncRNA_intronic	N	N	N	N
LIV	rs67591698	T	chr1_235060641	cis	0.442124278324318	9.72676350201355e-08	0.14985014985	NA	NA	NA	X6A_LINE	NA	intergenic	N	N	N	N
[truncated: 15,719 more rows]
